# Supplementary material for: The chemotherapeutic CX-5461 primarily targets TOP2B and exhibits selective activity in high-risk neuroblastoma
Source: Nat Commun. 2021 Nov 9;12:6468. doi: 10.1038/s41467-021-26640-x (PMC8578635; doi:10.1038/s41467-021-26640-x)
Supplement: Supplementary file 8 — Supplementary Data 6 [file 41467_2021_26640_MOESM8_ESM.xlsx]

## Sheet: SuppTab6_pTabAtrx_AtmAtrIrnStud
Table S6: P-values calculated from a log-rank test for comparisons of all survival curves in the first mouse study, for the ATRX mutant SJNBL047443 PDX tumors.
Curve1	Curve2	LogRankPValue
CONTROL	LIPO-IRN	3.68e-05
CONTROL	CX-5461 + ATMi	0.195
CONTROL	CX-5461 + ATRi	0.561
CONTROL	CX-5461 + LIPO-IRN	9.43e-05
CONTROL	CX-5461 + LIPO-IRN + ATMi	0.000681
CONTROL	CX-5461 + LIPO-IRN + ATRi	9.43e-05
LIPO-IRN	CX-5461 + ATMi	0.000693
LIPO-IRN	CX-5461 + ATRi	2.92e-05
LIPO-IRN	CX-5461 + LIPO-IRN	0.00095
LIPO-IRN	CX-5461 + LIPO-IRN + ATMi	0.734
LIPO-IRN	CX-5461 + LIPO-IRN + ATRi	0.00095
CX-5461 + ATMi	CX-5461 + ATRi	0.258
CX-5461 + ATMi	CX-5461 + LIPO-IRN	0.000102
CX-5461 + ATMi	CX-5461 + LIPO-IRN + ATMi	0.0253
CX-5461 + ATMi	CX-5461 + LIPO-IRN + ATRi	0.000102
CX-5461 + ATRi	CX-5461 + LIPO-IRN	6.47e-05
CX-5461 + ATRi	CX-5461 + LIPO-IRN + ATMi	0.00154
CX-5461 + ATRi	CX-5461 + LIPO-IRN + ATRi	6.47e-05
CX-5461 + LIPO-IRN	CX-5461 + LIPO-IRN + ATMi	0.00102
CX-5461 + LIPO-IRN	CX-5461 + LIPO-IRN + ATRi	0.132
CX-5461 + LIPO-IRN + ATMi	CX-5461 + LIPO-IRN + ATRi	0.00429
