# Supplementary material for: The chemotherapeutic CX-5461 primarily targets TOP2B and exhibits selective activity in high-risk neuroblastoma
Source: Nat Commun. 2021 Nov 9;12:6468. doi: 10.1038/s41467-021-26640-x (PMC8578635; doi:10.1038/s41467-021-26640-x)
Supplement: Supplementary file 12 — Supplementary Data 10 [file 41467_2021_26640_MOESM12_ESM.xlsx]

## Sheet: SuppTab10_pTabAtrx_CycloTemoStu
Table S10: P-values calculated from a log-rank test for comparisons of all survival curves in the second mouse study, for the ATRX mutant SJNBL047443 PDX tumors.
Curve1	Curve2	LogRankPValue
CONTROL	CX-5461	0.279
CONTROL	CYCLO + TOPO	0.000458
CONTROL	CYCLO + TOPO + CX-5461	0.00113
CONTROL	LIPO-IRN + TMZ	3.39e-05
CONTROL	LIPO-IRN + TMZ + CX-5461	3.43e-05
CX-5461	CYCLO + TOPO	0.00105
CX-5461	CYCLO + TOPO + CX-5461	0.00244
CX-5461	LIPO-IRN + TMZ	0.000186
CX-5461	LIPO-IRN + TMZ + CX-5461	9.04e-05
CYCLO + TOPO	CYCLO + TOPO + CX-5461	0.361
CYCLO + TOPO	LIPO-IRN + TMZ	0.106
CYCLO + TOPO	LIPO-IRN + TMZ + CX-5461	0.866
CYCLO + TOPO + CX-5461	LIPO-IRN + TMZ	0.0407
CYCLO + TOPO + CX-5461	LIPO-IRN + TMZ + CX-5461	0.277
LIPO-IRN + TMZ	LIPO-IRN + TMZ + CX-5461	0.0529
