# Supplementary material for: The chemotherapeutic CX-5461 primarily targets TOP2B and exhibits selective activity in high-risk neuroblastoma
Source: Nat Commun. 2021 Nov 9;12:6468. doi: 10.1038/s41467-021-26640-x (PMC8578635; doi:10.1038/s41467-021-26640-x)
Supplement: Supplementary file 13 — Supplementary Data 11 [file 41467_2021_26640_MOESM13_ESM.xlsx]

## Sheet: SuppTab1_topCompoundsGDSC2016
Table S11: Primers for quantitative real-time RT-PCR.
Name	Sequence (5'-3')
45S-F	GCCTTCTCTAGCGATCTGAGAG
45S-R	CCATAACGGAGGCAGAGACA
18S-F	AAACGGCTACCACATCCA
18S-R	CCTCCAATGGATCCTCGT
28S-F	GGGTGGTAAACTCCATCTAAGG
28S-R	GCCCTCTTGAACTCTCTCTTC
β-Actin-F	CCAACCGCGAGAAGATGA
β-Actin-R	CCAGAGGCGTACAGGGATAG
MYCN-F	AGAGGACACCCTGAGCGATT
MYCN-R	GGTGAATGTGGTGACAGCCT
TOP2A-F	AGCTGGATCAGTGGCTGAAAT
TOP2A-R	GCCTGGTACCAAACTGACCA
TOP2B-F	GTGAGCTGGAGGCACTCG
TOP2B-R	AGGTCAGTGCCCCGTTG
