# Supplementary material for: The chemotherapeutic CX-5461 primarily targets TOP2B and exhibits selective activity in high-risk neuroblastoma
Source: Nat Commun. 2021 Nov 9;12:6468. doi: 10.1038/s41467-021-26640-x (PMC8578635; doi:10.1038/s41467-021-26640-x)
Supplement: Supplementary file 15 — Source Data [file 41467_2021_26640_MOESM15_ESM.xlsx]

## Sheet: Fig. 1h, J
Figure 1h. Viability of CHP-134 cells following MYCN knockdown under treatment with CX-5461.
	CX-5461 (nM)	1	2	3	4	5	6	7	8	9	10	AVERAGE	STDEV	TTEST
Control shRNA	0	1.02032	0.971552	1.00829	0.999837	0.95484	1.00572	1.03944	0.989912	1.00917	1.00092	1	0.0238177
	20	0.751775	0.719913	0.732268	0.749824	0.625572	0.70846	0.734756	0.700249	0.7199	0.692781	0.71355	0.0365637
	40	0.440639	0.368139	0.429585	0.470225	0.349466	0.394055	0.380335	0.39565	0.407048	0.390148	0.402529	0.035825
	60	0.269304	0.281983	0.301165	0.301165	0.20484	0.237995	0.227706	0.289139	0.249836	0.262806	0.262594	0.0323551
	80	0.189325	0.176971	0.174695	0.288486	0.164253	0.15968	0.15282	0.218787	0.186558	0.207782	0.191936	0.039704
shMYCN-7035	0	0.984259	1.00173	1.00646	1.00755	1.02574	0.990733	0.983525	1.02481	1.00378	0.971417	1	0.0176892
	20	0.84086	0.864881	0.86015	0.857966	0.81929	0.750815	0.856873	0.840771	0.848052	0.842389	0.838205	0.033425
	40	0.652331	0.63013	0.660702	0.660338	0.523769	0.455294	0.498541	0.542268	0.533369	0.549953	0.570669	0.074305
	60	0.505656	0.468897	0.511116	0.504929	0.332761	0.333276	0.347177	0.344479	0.337603	0.358231	0.404412	0.0813471
	80	0.40848	0.42777	0.432865	0.446332	0.246267	0.238545	0.262742	0.292301	0.318188	0.294728	0.336822	0.0830466	9.74924e-05
shMYCN-7037	0	1.00801	0.965907	1.04006	0.986017	0.981845	0.927381	1.09077	0.993359	0.997858	1.00878	1	0.0434563
	20	0.864729	0.806284	0.829537	0.879811	0.872916	0.829567	0.921823	0.872536	0.889246	0.891174	0.865762	0.034634
	40	0.637863	0.595758	0.617753	0.541084	0.588366	0.553909	0.61282	0.580763	0.568552	0.564053	0.586092	0.0305121
	60	0.516575	0.527887	0.464415	0.457502	0.497221	0.432753	0.423861	0.4503	0.423308	0.419452	0.461327	0.0399109
	80	0.446819	0.459387	0.437392	0.441791	0.380511	0.34272	0.349389	0.373822	0.365467	0.314696	0.391199	0.051062	1.33342e-08
shMYCN-5807	0	1.00187	1.02874	0.961553	1.00784	1.02065	0.990306	0.989041	0.947513	1.00145	1.05104	1	0.0304987
	20	0.898843	0.868483	0.848078	0.82369	0.786723	0.816438	0.770285	0.819632	0.879223	0.869219	0.838061	0.0416711
	40	0.640538	0.657957	0.675874	0.628593	0.563541	0.574921	0.583772	0.579527	0.598666	0.599971	0.610336	0.0382258
	60	0.547966	0.520095	0.535523	0.533035	0.492097	0.464278	0.450369	0.445991	0.45904	0.457735	0.490613	0.0399434
	80	0.478288	0.474804	0.507154	0.499191	0.325817	0.36628	0.37197	0.375526	0.335073	0.370741	0.410484	0.0707443	9.89618e-08
Figure 1j. RT-qPCR for pre-rRNA 45S expression (y-axis) in CX-5461 treated cell lines relative to DMSO.
	48 h														72 h
	1	2	3	4	5	6	7	8	9	AVERAGE	STDEV	TTEST			1	2	3	4	5	6	AVERAGE	STDEV	TTEST
CHP-134 control	1.01912	1.0624	0.918482	0.988477	1.00925	1.00228	0.999216	0.951891	1.04889					CHP-134 control	1.07359	1.02986	0.896546	0.966415	1.12562	0.907969
CHP-134 0.2 uM CX-5461 48h	1.14128	1.39538	1.34785	1.0705	1.05576	1.02689	0.994609	1.00849	0.8902	1.10344	0.166563	0.0907474		CHP-134 0.2 uM CX-5461 72h	0.868009	1.11403	1.011	0.835502	1.01446	0.907969	0.958494	0.10578	0.485093
IMR-5 control	1.0326	0.983698	0.983698	1.04727	1.0842	0.868523	0.985473	1.18008	0.834444					IMR-5 control	0.983899	1.0917	0.924396	1.03835	1.08244	0.879214
IMR-5 0.05 uM CX 48h	1.05796	1.09527	1.05065	0.926569	0.993072	1.18097	0.894335	1.10106	0.992327	1.03247	0.0902358	0.491901		IMR-5 0.05 uM CX 72h	0.800013	0.701296	0.881539	1.02169	1.18999	1.17361	0.961357	0.200499	0.673756
Kelly control	0.932437	1.14796	0.919599	0.920074	1.19733	0.882594	0.950363	1.09927	0.950363					Kelly control	0.919448	1.10868	0.971874	0.929512	1.01013	1.06035
Kelly 2 uM CX-5461 48h	0.0758387	0.0908152	0.102172	0.185114	0.215609	0.211172	0.147954	0.172327	0.167614	0.152068	0.0516529	8.87562e-13		Kelly 2 uM CX-5461 72h	0.071076	0.0756512	0.0937854	0.0917942	0.115386	0.116997	0.0941151	0.0192524	5.91031e-11
BE2-M17 control	1.052	1.08158	0.86642	0.964385	1.12325	0.912364	0.948808	0.922863	1.12833					BE2-M17 control	1.052	1.08158	0.86642	0.980588	1.06564	0.953773
BE2-M17 CX-5461 10 uM 48h	0.100352	0.127021	0.139965	0.178544	0.229147	0.284076	0.19178	0.19178	0.172841	0.179501	0.0551467	2.2879e-13		BE2-M17 CX-5461 10 uM 72h	0.201168	0.265442	0.263609	0.240657	0.272637	0.302509	0.25767	0.0340945	1.79297e-09
SK-N-SH control	0.997367	1.03254	0.970094	0.996847	1.12931	0.873842	0.793682	1.09934	1.10698					SK-N-SH control	0.866464	1.05937	1.07416	0.884621	0.948114	1.16726
SK-N-SH 2 uM CX-5461 48h	0.287745	0.401331	0.401331	0.412398	0.421064	0.483675	0.653669	0.545871	0.440322	0.449712	0.103208	8.23657e-09		SK-N-SH 2 uM CX-5461 72h	0.364303	0.371958	0.45163	0.571621	0.559858	0.46753	0.464483	0.0887089	4.87901e-06
SK-N-FI control	1.02751	1.02041	0.952078	0.782931	1.05479	1.16228	0.903971	1.16018	0.935849					SK-N-FI control	0.992238	1.13191	0.875852	0.929235	1.07484	0.99593
SK-N-FI CX 20 uM 48h	0.330446	0.306187	0.301972	0.265839	0.233036	0.194605	0.227565	0.202269	0.254255	0.257353	0.0477623	1.13867e-11		SK-N-FI CX 20 uM 72h	0.256807	0.258594	0.256807	0.125647	0.130983	0.15046	0.19655	0.0671743	9.74552e-09

## Sheet: Fig. 2j
Figure 2j. Weighted average of the relative binding affinity for CX-5461
Simulation_cluster	TOP2A	TOP2B
1	-67.9379	-73.834
2	-53.4311	-66.7092
3	-65.8147	-73.0994
4	-63.5392	-71.5491
5	-72.561	-64.2436
6	-51.7075	-70.2235
7	-62.5037	-71.0498
8	-59.1265	-68.1102
9	-51.5845	-70.3653
10	-66.1931	-65.6844
11	-51.9971	-58.4267
12	-58.1433	-65.9251
13	-71.3669	-69.7934
average	-61.2236	-68.3857

## Sheet: Fig.3b, c, g
Figure 3b. Quantification of data in Fig. 3A.
		DMSO		0.1		0.2		0.5
		Annexin +/PI+	Annexin +/PI-	Annexin +/PI+	Annexin +/PI-	Annexin +/PI+	Annexin +/PI-	Annexin +/PI+	Annexin +/PI-
Independent replicate	1	1.87	4.25	31	25.6	47.1	20.3	66.3	13.1
	2	0.87	2.55	32.5	25.5	45.3	19.9	62.6	14.3
	3	0.82	2.26	34	26.7	45.9	20.2	64.9	14.3
	AVERAGE	1.18667	3.02	32.5	25.9333	46.1	20.1333	64.6	13.9
	STDEV	0.592312	1.07503	1.5	0.665833	0.916515	0.208167	1.86815	0.69282
		DMSO		0.1		0.2		0.5
		Annexin +		Annexin +	TTEST	Annexin +	TTEST	Annexin +	TTEST
Independent replicate	1	6.12		56.6	3.8853e-06	67.4	7.18207e-07	79.4	4.83415e-07
	2	3.42		58		65.2		76.9
	3	3.08		60.7		66.1		79.2
Figure 3c. Quantification of flow cytometry data showing apoptosis up to 48 h in CHP-134 (left panel) and IMR-5 (right panel) cells.
CHP-134
	Time (h)	0		2		4		8		24		48
		Annexin V+/PI+	Annexin V+/PI-	Annexin V+/PI+	Annexin V+/PI-	Annexin V+/PI+	Annexin V+/PI-	Annexin V+/PI+	Annexin V+/PI-	Annexin V+/PI+	Annexin V+/PI-	Annexin V+/PI+	Annexin V+/PI-
Independent replicate	1	0.57	5.98	1.84	7.98	1.68	8.24	3.6	16.5	10.1	22.4	42.4	17.5
	2	0.76	6.83	1.81	8.47	1.83	8.99	4.43	17.2	11	24.5	45.2	14.7
	3	0.89	8.25	1.89	9.24	1.77	10.3	3.98	18.8	11.7	24.1	48.7	17.3
	AVERAGE	0.74	7.02	1.84667	8.56333	1.76	9.17667	4.00333	17.5	10.9333	23.6667	45.4333	16.5
	STDEV	0.160935	1.14687	0.0404145	0.635164	0.0754983	1.04261	0.415492	1.17898	0.802081	1.11505	3.15647	1.56205
	Time (h)	0		2		4		8		24		48
		Annexin +		Annexin +	TTEST	Annexin +	TTEST	Annexin +	TTEST	Annexin +	TTEST	Annexin +	TTEST
Independent replicate	1	6.55		9.82		9.92		20.1		32.5		59.9
	2	7.59		10.28		10.82		21.63		35.5		59.9
	3	9.14		11.13	0.0349378	12.07	0.0313487	22.78	0.000220567	35.8	3.19877e-05	66	1.52302e-05
IMR-5
	Time (h)	0		2		4		8		24		48
		Annexin V+/PI+	Annexin V+/PI-	Annexin V+/PI+	Annexin V+/PI-	Annexin V+/PI+	Annexin V+/PI-	Annexin V+/PI+	Annexin V+/PI-	Annexin V+/PI+	Annexin V+/PI-	Annexin V+/PI+	Annexin V+/PI-
Independent replicate	1	3.04	4.19	5.61	12.3	5.26	13.6	4.96	16.5	4.93	27.5	43	32.1
	2	3.7	4.12	6.83	12.9	6.12	13.2	3.63	16.4	4.86	29.9	41.4	28.8
	3	5	4.9	5.92	12.9	5.26	12.5	3.72	16.6	5.92	29	44.5	28.9
	AVERAGE	3.91333	4.40333	6.12	12.7	5.54667	13.1	4.10333	16.5	5.23667	28.8	42.9667	29.9333
	STDEV	0.997263	0.431548	0.634114	0.34641	0.496521	0.556776	0.743259	0.1	0.592818	1.21244	1.55027	1.87705
	Time (h)	0		2		4		8		24		48
		Annexin +		Annexin +	TTEST	Annexin +	TTEST	Annexin +	TTEST	Annexin +	TTEST	Annexin +	TTEST
Independent replicate	1	7.23		17.91		18.86		21.46		32.43		75.1
	2	7.82		19.73		19.32		20.03		34.76		70.2
	3	9.9		18.82	0.000404949	17.76	0.00037798	20.32	0.000181688	34.92	2.29838e-05	73.4	2.53879e-06
Figure 3g. Cell cycle analysis for CX-5461 treated CHP-134 and IMR-5 cells.
	CHP-134	G1 phase			S phase			G2/M phase				IMR-5	G1 phase			S phase			G2/M phase
		Independent replicate			Independent replicate			Independent replicate					Independent replicate			Independent replicate			Independent replicate
	Time (h)	1	2	3	1	2	3	1	2	3		Time (h)	1	2	3	1	2	3	1	2	3
	0	56.4	56.2	54.4	25.7	27.2	28.5	17.9	16.6	17.1		0	56.4	55	55.2	22.6	25.4	25.1	21	19.6	19.7
	2	52.2	53	52.4	29.8	29.9	31.1	18	17.1	16.5		2	55	55.3	53.6	25.6	27.6	28.2	19.4	17.1	18.2
	4	50.7	51.5	50.1	32.5	32	33.7	16.8	16.5	16.2		4	55.5	53.2	49.5	26.3	28.2	32.1	18.2	18.6	18.4
	8	37	38.7	37	37.6	37.8	40.3	25.4	23.5	22.7		8	47.7	42.2	43.5	32.8	38.2	35.8	19.5	19.6	20.7
	12	27.5	28.1	27.6	42.1	43.1	43.4	30.4	28.8	29		12	37.3	35.2	35.9	39.4	41.9	39.6	23.3	22.9	24.5
	24	44.8	44.5	45.1	17.2	17.5	17.1	38	38	37.8		24	38.8	38.5	39	22.1	21.1	19.2	39.1	40.4	41.8
		AVERAGE	STDEV	TTEST	AVERAGE	STDEV	TTEST	AVERAGE	STDEV	TTEST			AVERAGE	STDEV	TTEST	AVERAGE	STDEV	TTEST	AVERAGE	STDEV	TTEST
	0	55.6667	1.10151		27.1333	1.40119		17.2	0.655744			0	55.5333	0.757188		24.3667	1.53731		20.1	0.781025
	2	52.5333	0.416333		30.2667	0.723418		17.2	0.754983			2	54.6333	0.907377		27.1333	1.36137		18.2333	1.15036
	4	50.7667	0.702377		32.7333	0.873689		16.5	0.3			4	52.7333	3.0271		28.8667	2.95691		18.4	0.2
	8	37.5667	0.981495		38.5667	1.50444		23.8667	1.38684			8	44.4667	2.8746		35.6	2.70555		19.9333	0.665833
	12	27.7333	0.321455	1.89122e-06	42.8667	0.680686	6.26966e-05	29.4	0.87178	4.18684e-05		12	36.1333	1.06927	1.37304e-05	40.3	1.38924	0.000183706	23.5667	0.832666	0.0062566
	24	44.8	0.3	7.92605e-05	17.2667	0.208167	0.000270733	37.9333	0.11547	7.07454e-07		24	38.7667	0.251661	3.40223e-06	20.8	1.47309	0.0440541	40.4333	1.35031	2.27939e-05

## Sheet: Fig. 4f, g, i, k, l, m, n
Figure 4f. CX-5461, doxorubicin, etoposide and cisplatin treated CHP-134 cells with TOP2A or TOP2B knockdown.
CX-5461 (uM)	Control shRNA									sh2A-69079									sh2A-86220									sh2B-02560									sh2B-55958									sh2B-90242
0	1.05337	0.986746	0.959888	1.05558	0.982244	0.962172	1.03638	0.995452	0.968165	0.980713	1.03465	0.984636	0.996817	1.00723	0.995949	1.03959	0.991557	0.96885	0.993757	0.999266	1.00698	1.01954	1.00544	0.975025	0.962487	1.0078	1.02971	1.00739	0.988214	1.00439	1.04462	0.983877	0.971504	0.97697	1.02061	1.00242	1.014	0.977668	1.00833	1	0.977487	1.02251	1.02169	0.991864	0.986441	1.03018	0.946454	1.02336	1.03593
0.01	0.911754	0.935124	0.91873	0.895008	0.877252	0.83402	0.907972	0.921616	0.84778	0.977771	0.980222	0.989539	0.962095	0.88397	1.03154	0.97933	0.964483	0.869287	0.962909	0.987881	0.969519	0.973541	0.98541	0.94906	0.978348	0.930765	0.939074	0.931282	0.928286	0.946264	0.931009	0.925384	0.918635	0.939394	0.926061	0.963636	0.974262	0.958365	0.939061	0.967839	0.97813	0.975557	1.00814	0.938305	0.981695	0.96134	1.01902	0.956998	1.01006
0.02	0.839554	0.795256	0.788629	0.735203	0.716675	0.81858	0.741038	0.772338	0.768325	0.88019	0.891958	0.913534	0.835359	0.908275	0.903067	0.907715	0.884134	0.750509	0.933529	0.927286	0.908924	0.960188	0.84001	0.900841	0.909617	0.888469	0.829557	0.864163	0.861766	0.826408	0.7994	0.779153	0.857893	0.792727	0.881212	0.922424	0.883989	0.857873	0.917487	0.872642	0.867496	0.831475	0.918644	0.922034	0.888814	0.957618	0.953277	0.924127	0.928862
0.04	0.412278	0.436693	0.42623	0.460371	0.443387	0.422542	0.432852	0.424024	0.363831	0.675221	0.682086	0.652664	0.699942	0.64265	0.639178	0.641339	0.627365	0.626492	0.774513	0.791407	0.788469	0.798467	0.73541	0.748764	0.794814	0.788016	0.658107	0.5837	0.605873	0.593288	0.538433	0.565429	0.522685	0.692121	0.627879	0.638788	0.711393	0.66654	0.707419	0.728559	0.739494	0.72663	0.72339	0.724746	0.685424	0.872028	0.811247	0.842878	0.823952
0.06	0.281479	0.281828	0.261249	0.162378	0.227226	0.235718	0.170412	0.193686	0.23542	0.484962	0.501144	0.470252	0.476852	0.485532	0.492477	0.438719	0.420378	0.431732	0.695924	0.714286	0.693353	0.70277	0.643422	0.643422	0.649043	0.667925	0.647533	0.376348	0.381742	0.334399	0.402325	0.312336	0.351706	0.425455	0.384242	0.391515	0.538796	0.526874	0.579107	0.597341	0.581261	0.632719	0.60678	0.644068	0.590508	0.724416	0.765971	0.775274	0.778683
0.08	0.207883	0.201256	0.188699	0.13227	0.125322	0.118374	0.175227	0.099786	0.105404	0.374142	0.381007	0.351585	0.391782	0.386574	0.381366	0.304221	0.298108	0.301601	0.558208	0.594198	0.571429	0.53363	0.557369	0.552176	0.525176	0.553877	0.537261	0.288853	0.276268	0.306233	0.260592	0.330334	0.220097	0.347879	0.344242	0.357576	0.461014	0.435466	0.459311	0.484134	0.506003	0.503431	0.475254	0.486102	0.472542	0.722555	0.702708	0.693405	0.639281
Doxorubicin (nM)	Control shRNA									sh2A-69079									sh2A-86220									sh2B-02560									sh2B-55958									sh2B-90242
0	1.00502	0.998525	0.99646	1.02409	0.987223	0.988683	0.997149	0.995867	1.00698	1.04187	0.960288	0.997842	1.01054	0.991962	0.997496	0.965807	1.01389	1.0203	1.00224	0.985733	1.01203	0.996312	0.985248	1.01844	0.961268	1.01546	1.02327	1.00027	0.994674	1.00506	1.01552	0.977827	1.00665	1.04407	1	0.955926	1.00374	0.999856	0.996407	0.995967	0.988224	1.01581	0.985505	1.00052	1.01398	1.00579	1.01882	0.975388	0.999018
2.5	0.845413	0.850723	0.869014	0.882453	0.866026	0.835361	0.878706	0.898803	0.891961	0.958993	0.976259	0.938705	0.971406	0.927131	0.936619	0.969012	0.962601	0.969928	0.957479	0.956919	0.96671	1.03196	0.952875	0.938123	0.992958	0.97229	0.928659	0.830892	0.846871	0.834887	0.876571	0.868441	0.830746	0.87749	0.818476	0.876743	0.910175	0.911038	0.905001	0.912244	0.929182	0.900629	0.948231	0.907334	0.956514	0.884798	0.879214	0.856877	0.819342
5	0.678729	0.656013	0.644803	0.673278	0.699197	0.658311	0.698689	0.715792	0.696978	0.86446	0.902446	0.927482	0.893135	0.890763	0.940177	0.946573	0.925966	0.904442	0.905166	0.92251	0.892018	1.00287	0.961071	0.881164	0.924066	0.912125	0.891457	0.663116	0.708655	0.664714	0.660754	0.640059	0.622321	0.66758	0.579432	0.653386	0.655792	0.675194	0.642857	0.711889	0.711889	0.769963	0.752545	0.792925	0.769629	0.696794	0.706722	0.686246	0.686303
10	0.223522	0.205527	0.214377	0.241056	0.219518	0.214042	0.249287	0.240735	0.233894	0.665899	0.655971	0.62964	0.68876	0.693504	0.700619	0.723554	0.713937	0.724012	0.770328	0.763894	0.787952	0.791012	0.771752	0.727906	0.754133	0.776638	0.744489	0.302796	0.272437	0.261252	0.260902	0.232816	0.230599	0.265687	0.216384	0.290339	0.256539	0.250072	0.246191	0.273915	0.271979	0.276335	0.304745	0.287662	0.307334	0.281075	0.270527	0.27363	0.266078
15	0.0783755	0.0819156	0.0650998	0.0837187	0.079338	0.0935751	0.0953535	0.0808153	0.0615735	0.44705	0.419856	0.467338	0.463434	0.502965	0.485176	0.487712	0.50374	0.516104	0.59241	0.59185	0.593808	0.572599	0.602513	0.580795	0.561696	0.595683	0.564911	0.0934754	0.0703063	0.0958722	0.0990392	0.0879527	0.0583888	0.0983566	0.0826693	0.104333	0.0965795	0.0948548	0.097873	0.0938861	0.123407	0.113728	0.0857636	0.133391	0.0961173	0.0800414	0.0831437	0.0843847	0.129602
20	0.069525	0.0677549	0.0656898	0.099781	0.0413726	0.0410075	0.0474629	0.0461802	0.0303592	0.237266	0.242446	0.232086	0.293846	0.291475	0.276848	0.277973	0.281178	0.313693	0.34959	0.354066	0.347911	0.38574	0.38451	0.383691	0.372474	0.372015	0.383037	0.0671105	0.0631158	0.0463382	0.0502587	0.0413895	0.0347376	0.0371016	0.0445717	0.0445717	0.0487209	0.0469963	0.0457028	0.0435554	0.0658171	0.0604936	0.086799	0.0650561	0.0743745	0.0775595	0.076939	0.0850052	0.0378007
Cisplatin (uM)	Control shRNA									sh2A-69079									sh2A-86220									sh2B-02560									sh2B-55958									sh2B-90242
0	0.977886	1.02283	0.999287	1.02492	0.962159	1.01292	1.03449	0.981665	0.983847	0.995378	1.00924	0.995378	1.01311	1.00515	0.981738	1.00258	0.978868	1.01855	1.02265	0.982501	0.994853	1.0071	0.983716	1.00919	1.01199	0.970886	1.01713	0.986569	1.01535	0.998081	1.02994	0.980583	0.989482	1.01361	1.00381	0.982585	1.04066	0.936266	1.02307	1.0725	0.938374	0.989125	0.986207	0.995	1.01879	1.07686	0.966657	0.956485	1.00266
0.15	0.831649	0.901557	0.870883	0.893404	0.86942	0.846236	0.841531	0.810972	0.895664	0.859498	0.815129	0.83454	0.824448	0.781591	0.836377	0.886917	0.885465	0.828359	0.813896	0.792898	0.797838	0.808351	0.801253	0.802923	0.845711	0.806477	0.852717	0.833067	0.858011	0.823473	0.834951	0.767799	0.789644	0.789932	0.807075	0.747483	0.854154	0.875269	0.875269	0.852926	0.818747	0.842569	0.786552	0.827414	0.818621	0.895451	0.863238	0.861543	0.851222
0.3	0.651171	0.660445	0.680418	0.639174	0.623185	0.622385	0.621944	0.631548	0.65032	0.579418	0.614543	0.610846	0.570839	0.596465	0.606186	0.636232	0.649298	0.623649	0.669995	0.677406	0.657643	0.607516	0.608768	0.612526	0.659349	0.644403	0.651409	0.524145	0.600895	0.54717	0.475728	0.4911	0.508091	0.470748	0.51483	0.482177	0.654741	0.644184	0.664125	0.583635	0.600725	0.600725	0.572414	0.596207	0.607586	0.637751	0.636055	0.644532	0.609458
0.6	0.377244	0.34657	0.352277	0.32938	0.318188	0.332978	0.352154	0.356083	0.335565	0.254044	0.264212	0.254968	0.272607	0.273049	0.262445	0.314406	0.292628	0.285369	0.379104	0.364282	0.364282	0.325261	0.319415	0.323173	0.387981	0.374436	0.382376	0.301567	0.290054	0.31308	0.25	0.25	0.253236	0.224218	0.251973	0.231565	0.322776	0.33216	0.309873	0.290523	0.291559	0.291041	0.274483	0.275517	0.276034	0.361402	0.264764	0.281718	0.307651
0.9	0.200333	0.202473	0.196766	0.146302	0.141106	0.139507	0.170984	0.165745	0.18408	0.125558	0.13018	0.12371	0.108247	0.110015	0.106922	0.144539	0.157122	0.144539	0.189501	0.191971	0.176531	0.183716	0.179958	0.187891	0.217033	0.220769	0.22544	0.157659	0.0905021	0.115446	0.0995146	0.121359	0.0987055	0.100136	0.12381	0.0968707	0.149169	0.158553	0.164418	0.134127	0.123252	0.124806	0.122414	0.120862	0.120345	0.146086	0.140661	0.145408	0.133369
1.2	0.0976103	0.101177	0.099037	0.0671552	0.0723518	0.0751499	0.0862922	0.0862922	0.124272	0.0728701	0.080265	0.0358959	0.063623	0.073785	0.0596465	0.0845298	0.0830779	0.0888853	0.122182	0.134534	0.150592	0.14071	0.122338	0.130271	0.161918	0.155846	0.153044	0.0866645	0.111609	0.0924209	0.0606796	0.0720065	0.0736246	0.0666667	0.0691156	0.072381	0.0893451	0.0905181	0.0952102	0.0523045	0.0528224	0.0730192	0.067069	0.0618966	0.0701724	0.0816615	0.129133	0.108788	0.0642933
Etoposide (uM)	Control shRNA									sh2A-69079									sh2A-86220									sh2B-02560									sh2B-55958									sh2B-90242
0	1.00428	0.98286	1.01285	1.00531	0.992635	1.00206	0.999763	0.981986	1.01825	0.981978	1.0065	1.01153	1.05407	0.974465	0.971469	1.02334	1.00404	0.972621	1.02505	1.02996	0.944989	1.04346	0.948561	1.00798	1.00076	1.00259	0.996643	1.01933	0.969211	1.01146	1.00478	0.996678	0.998547	1.01493	1.01493	0.970144	0.978381	0.96364	1.05798	1.0132	0.97413	1.01267	0.998398	1.0157	0.9859	0.982876	0.998683	1.01844	0.983281
0.05	0.866631	0.863953	0.843599	0.857793	0.873064	0.864941	0.874615	0.860749	0.866082	1.01153	1.01593	1.01153	0.987732	0.928673	0.913267	0.983842	0.968133	0.947487	0.997821	0.984205	0.99183	0.91992	0.858364	0.871616	0.957271	0.942164	0.916527	0.812971	0.818867	0.818867	0.747508	0.810424	0.835963	0.764451	0.7707	0.784239	0.837461	0.865763	0.810928	0.843533	0.808742	0.808207	0.814773	0.793623	0.778241	0.909769	0.874863	0.89067	0.873502
0.1	0.67113	0.638457	0.658275	0.655367	0.634897	0.644644	0.689381	0.66876	0.712847	0.970662	0.963747	1.01593	1.00571	1.00571	0.982596	0.987433	1.0018	0.977558	0.950436	0.931917	0.954793	0.88273	0.878028	0.910516	0.943995	0.927972	0.932092	0.609564	0.537832	0.600721	0.525125	0.5924	0.602367	0.5749	0.570214	0.573338	0.65055	0.634041	0.605149	0.661552	0.620339	0.662087	0.629226	0.600865	0.591251	0.785291	0.758288	0.72865	0.746688
0.2	0.326727	0.316015	0.30316	0.318098	0.302177	0.294054	0.327803	0.307182	0.329225	0.937343	0.925398	0.940486	0.902996	0.903852	0.914551	0.914273	0.890934	0.904399	0.891612	0.849673	0.885076	0.820747	0.77458	0.807068	0.847398	0.848314	0.843736	0.301998	0.244022	0.217491	0.219269	0.259136	0.231728	0.236938	0.211942	0.235897	0.319772	0.306211	0.335102	0.298662	0.291704	0.30455	0.288896	0.286493	0.279282	0.366411	0.363776	0.35719	0.348738
0.3	0.15158	0.145688	0.140868	0.14654	0.136467	0.132893	0.143636	0.137236	0.125148	0.804694	0.808466	0.839271	0.77632	0.796006	0.849929	0.800718	0.787702	0.770646	0.777233	0.803377	0.769063	0.752779	0.715588	0.714306	0.76362	0.748512	0.779643	0.162463	0.108418	0.126105	0.0996678	0.119601	0.0971761	0.113001	0.0968582	0.093213	0.157626	0.171187	0.171187	0.138091	0.151472	0.155219	0.13171	0.13171	0.135555	0.22876	0.224149	0.241273	0.199211
0.4	0.0830209	0.0824853	0.092662	0.0838297	0.0718076	0.0653092	0.0707514	0.0611519	0.0597298	0.751257	0.748114	0.736169	0.694579	0.635093	0.685592	0.690305	0.689408	0.697935	0.691721	0.668845	0.711874	0.628384	0.62069	0.604446	0.648253	0.634061	0.65924	0.0887651	0.0248935	0.0730429	0.0598007	0.0766196	0.065407	0.0703003	0.0604062	0.0505121	0.0762579	0.0803852	0.0915881	0.10223	0.0743979	0.0909902	0.0634514	0.0745073	0.0908508	0.114819	0.12404	0.125357	0.112618
	Control shRNA			sh2A-69079			sh2A-86220			sh2B-02560			sh2B-55958			sh2B-90242
CX-5461 (uM)	AVERAGE	STDEV	TTEST	AVERAGE	STDEV	TTEST	AVERAGE	STDEV	TTEST	AVERAGE	STDEV	TTEST	AVERAGE	STDEV	TTEST	AVERAGE	STDEV	TTEST
0	1	0.0384485		1	0.0237088		1	0.0208382		1	0.0230126		1	0.0176725		1	0.0299123
0.01	0.894362	0.0346233		0.959804	0.0513839		0.964056	0.0203295		0.934439	0.0135942		0.969039	0.0217938		0.981277	0.0260627
0.02	0.775067	0.0400827		0.874971	0.0523419		0.899825	0.0423643		0.842794	0.046864		0.884495	0.0308869		0.940864	0.0187717
0.04	0.42469	0.0266896		0.654104	0.025803		0.764218	0.045328		0.596466	0.0523978		0.712622	0.0232569		0.842848	0.023553
0.06	0.227711	0.0444092		0.466894	0.029167		0.673075	0.0285665		0.373341	0.0349836		0.588606	0.0385166		0.756385	0.0287229
0.08	0.150469	0.0426373		0.352265	0.0398415	1.64347e-08	0.553703	0.0208481	2.21211e-14	0.303564	0.0461441	1.74996e-06	0.475917	0.0223031	7.66008e-13	0.701788	0.0289122	5.89033e-16
Doxorubicin (nM)
0	1	0.0110999		1	0.0257176		1	0.0200165		1	0.0242791		1	0.0102318		1	0.0248806
2.5	0.868718	0.0215659		0.956739	0.0179124		0.966442	0.0308524		0.851235	0.0236405		0.920039	0.0200381		0.877935	0.0319309
5	0.680199	0.0240266		0.910605	0.0265088		0.921383	0.0386452		0.651113	0.0355294		0.720298	0.0542548		0.735352	0.0511407
10	0.226884	0.0149449		0.688433	0.032292		0.765345	0.0203954		0.259246	0.0283768		0.274975	0.0220647		0.273441	0.0128866
15	0.0799739	0.011196		0.477042	0.0306996		0.58403	0.0146196		0.0878214	0.0150244		0.103956	0.0158442		0.101137	0.0193628
20	0.0565704	0.0211965		0.271868	0.0283086	3.8626e-12	0.370337	0.015745	1.12774e-16	0.0476884	0.0109691	0.280714	0.059724	0.014811	0.719255	0.0597263	0.0166328	0.729872
Cisplatin (uM)
0	1	0.0250424		1	0.0134974		1	0.0177837		1	0.0169794		1	0.0447057		1	0.0422792
0.15	0.862369	0.0316416		0.839147	0.033713		0.813562	0.0211633		0.805715	0.0353392		0.839058	0.029107		0.840799	0.0322303
0.3	0.642288	0.0200842		0.60972	0.0252635		0.643224	0.0269862		0.512765	0.0413043		0.613816	0.0324898		0.624892	0.0205712
0.6	0.344493	0.0175471		0.274859	0.0196686		0.357812	0.0275243		0.262855	0.0311735		0.295996	0.0211319		0.2933	0.0279256
0.9	0.171922	0.0254984		0.12787	0.0179656		0.196979	0.0187931		0.111556	0.0208757		0.135327	0.0174491		0.135923	0.00709656
1.2	0.0899264	0.0177497		0.0713976	0.0164321		0.141271	0.014806		0.078352	0.015833		0.0724841	0.0160734		0.077361	0.0254334
Etoposide (uM)
0	1	0.0123575		1	0.0278379		1	0.0338532		1	0.0187946		1	0.0287295		1	0.0190659
0.05	0.863492	0.00915107		0.974235	0.0376489		0.937747	0.0506656		0.795999	0.0301333		0.817919	0.0267603		0.855478	0.0340695
0.1	0.663751	0.0252105		0.990126	0.0179719		0.923609	0.0278116		0.576273	0.0291293		0.62834	0.0262221		0.73024	0.0354262
0.2	0.313827	0.0127794		0.914914	0.016649		0.840911	0.0364943		0.239825	0.0274867		0.301186	0.0175902		0.354912	0.00991913
0.3	0.140006	0.00801874		0.80375	0.0264394		0.758236	0.0293173		0.112945	0.0216885		0.149306	0.0158136		0.212043	0.0201807
0.4	0.0745275	0.0114857		0.703161	0.0367779	7.38991e-19	0.651946	0.0347025	1.23566e-18	0.0633053	0.0181434	0.13648	0.0827399	0.0119843	0.157189	0.113127	0.0109556	1.79563e-06
Figure 4g. CX-5461 treated CHP-134 cells with TOP2A or TOP2B knockdown.
Day 0																													DMSO			0.05uM CX-5461			0.1uM CX-5461
shRNA	DMSO									0.05uM CX-5461									0.1uM CX-5461										AVERAGE	STDEV		AVERAGE	STDEV		AVERAGE	STDEV
Control	0.967601	1.0359	0.996497	1.0281	0.921311	1.05059	0.988798	0.942974	1.06823	1.06743	0.999124	0.954466	0.980328	0.926932	1.06464	1.05601	0.985743	0.939919	1.10679	0.91007	0.955035	1.01751	0.970228	1.05954	0.970468	1.01629	1.12627		1	0.049905		0.997176	0.054086		1.01469	0.0719308
2A-69079	0.908875	1.12995	0.961173	1.04039	1.07343	0.886186	1.0902	0.898157	1.01164	1.00872	0.96355	0.984945	1.0156	0.996329	0.946765	1.00873	0.99709	1.03201	0.891693	1.09546	1.00184	1.00396	0.949287	0.977813	0.973812	1.11639	0.985451		1	0.09036		0.994859	0.0264423		0.999522	0.0692531
2A-86220	1.02923	0.896524	1.07425	0.939127	1.04726	1.01362	1.09651	0.922794	0.980699	1.08373	0.941548	1.09084	0.859832	1.01842	1.06167	0.920037	1.07996	1.04412	1.13136	0.95835	1.0016	1.05766	0.941548	1.09084	0.955882	1.07445	0.944853		1	0.0696827		1.01113	0.0837322		1.01739	0.0722776
2B-02560	0.985088	0.932456	1.08246	0.972423	1.10637	0.921208	0.932401	1.02331	1.04429	1.05088	0.958772	1.0193	1.0197	1.10637	0.877873	0.977855	1.0373	0.995338	1.05909	0.960604	1.12213	0.932456	1.03246	1.13246	1.00233	0.88345	1.07576		1	0.0679532		1.00482	0.0641991		1.0223	0.0851256
2B-55958	1.03661	0.904326	1.05907	1.03467	1.0093	0.956025	1.00646	0.956642	1.0369	1.06406	0.929285	1.00416	1.03721	1.0981	0.976321	0.97048	0.931734	1.06181	1.07019	0.907822	1.00677	0.934276	0.971714	1.07155	0.940037	1.09225	0.917897		1	0.0506066		1.00813	0.0606704		0.990278	0.0722011
2B-90242	0.980736	0.938704	1.08056	1.00813	0.99289	0.998984	0.992616	0.951477	1.05591	1.03065	1.00438	1.00963	1.0325	0.977654	0.944134	1.06224	1.04008	0.954641	1.03555	1.00203	1.06907	0.878284	0.967601	1.09632	0.986287	0.907173	1.01793		1	0.0450979		1.00621	0.0401844		0.995584	0.0708275
Day 1																													DMSO			0.05uM CX-5461			0.1uM CX-5461
shRNA	DMSO									0.05uM CX-5461									0.1uM CX-5461										AVERAGE	STDEV		AVERAGE	STDEV		AVERAGE	STDEV
Control	0.988221	0.981154	1.03062	0.991699	1.00571	1.00259	1.01598	0.972146	1.01187	0.839812	0.832744	0.779741	0.831388	0.81738	0.792477	0.869406	0.861187	0.840639	0.656066	0.737338	0.656066	0.727108	0.674189	0.692866	0.765297	0.795434	0.794064		1	0.0184124		0.829419	0.0292288		0.722048	0.0553973
2A-69079	1.09031	1.04648	0.863214	1.05654	1.03958	0.903881	0.969854	1.11714	0.913006	1.00664	1.01461	0.966799	0.939347	0.984066	0.967104	1.00345	0.978898	0.972438	0.915007	0.883134	0.871182	0.845284	0.859162	0.860704	0.860034	0.95435	0.905254		1	0.0902959		0.981483	0.0237315		0.88379	0.0349281
2A-86220	1.02169	0.989157	0.989157	1.01813	0.992365	0.989501	0.958748	1.01636	1.02489	1.01446	1.00361	1.06867	1.04677	1.03245	1.10546	1.00569	0.979018	1.02489	1.05422	1.0253	1.09398	1.03102	1.23717	1.01384	0.969417	0.979018	0.974751		1	0.021771		1.03123	0.0381086		1.04208	0.0835866
2B-02560	1.09573	1.03932	0.864957	0.9992	1.01601	0.984794	0.972409	1.01279	1.0148	1.04957	0.957265	0.993162	0.876751	0.939176	0.936775	0.960296	0.97039	0.978466	0.988034	0.967521	0.94188	0.867147	0.831132	0.857543	0.794751	0.907806	0.871467		1	0.0618242		0.962428	0.046677		0.89192	0.0642774
2B-55958	1.04203	0.968116	0.989855	0.992337	0.97819	1.02947	1.05548	1.00526	0.939264	1.11159	1.02899	0.963768	1.06307	1.01709	1.01886	1.05835	1.03396	1.02965	0.981159	1.04638	0.994203	0.930445	0.942823	0.94636	0.923482	1.02678	1.00096		1	0.0372208		1.03615	0.0401695		0.976954	0.0437563
2B-90242	1.02837	1.02837	0.943262	1.05325	1.01452	0.932231	0.978378	1.04932	0.972297	1.0922	1.08794	0.98156	0.985478	1.0121	0.968536	1.01284	1.02905	1.00068	1.06667	1.10496	0.951773	0.85478	0.915288	0.92981	0.883108	0.921622	0.972297		1	0.0449102		1.01893	0.0443081		0.95559	0.0820087
Day 2																													DMSO			0.05uM CX-5461			0.1uM CX-5461
shRNA	DMSO									0.05uM CX-5461									0.1uM CX-5461										AVERAGE	STDEV		AVERAGE	STDEV		AVERAGE	STDEV
Control	1.01488	1.00035	0.984775	0.985621	0.993035	1.02134	1.01539	0.974169	1.01044	0.43045	0.400346	0.400346	0.513817	0.501011	0.497641	0.515801	0.528991	0.482825	0.302768	0.293426	0.279931	0.318355	0.302179	0.281285	0.380599	0.344325	0.331135		1	0.016497		0.474581	0.0505798		0.314889	0.0327504
2A-69079	1.02166	0.962932	1.01541	1.0037	0.946246	1.05005	1.00575	0.99163	1.00262	0.750521	0.740525	0.750521	0.708596	0.726877	0.726877	0.732671	0.70599	0.786032	0.553103	0.554352	0.549354	0.595647	0.566921	0.51012	0.586712	0.616532	0.556892		1	0.0308205		0.736512	0.0244236		0.565515	0.0309127
2A-86220	1.00463	1.00958	0.985795	1.00165	0.996148	1.0022	1.01732	0.966803	1.01588	0.861909	0.826231	0.834159	0.873991	0.84923	0.879494	0.839788	0.880202	0.893192	0.646845	0.640899	0.614139	0.745781	0.703412	0.654439	0.766178	0.774838	0.71999		1	0.0157777		0.8598	0.0235094		0.69628	0.059297
2B-02560	1.05699	0.972385	0.970623	0.986045	0.983652	1.0303	0.932188	1.00616	1.06165	0.787309	0.752056	0.73443	0.732456	0.765949	0.732456	0.755174	0.71026	0.7631	0.595182	0.630435	0.582844	0.567384	0.559011	0.550638	0.588727	0.599295	0.61779		1	0.0428525		0.748132	0.0230619		0.587923	0.0263525
2B-55958	1.00492	1.02458	0.970504	1.00483	0.982697	1.01247	1.03297	0.97645	0.99058	0.886932	0.829168	0.797214	0.917048	0.87888	0.839186	0.854578	0.81572	0.82985	0.65465	0.711184	0.65465	0.655216	0.682697	0.668957	0.658522	0.681484	0.709744		1	0.0215261		0.849842	0.0381324		0.675234	0.0227621
2B-90242	1.01554	1.03729	0.947178	1.01324	0.963591	1.02317	0.963103	1.06122	0.975681	0.972035	1.01088	0.945624	0.967315	0.926355	0.999586	0.897694	0.95304	1.02096	0.872605	0.878819	0.843086	0.85933	0.735209	0.853124	0.890147	0.824738	0.925367		1	0.0389868		0.965943	0.0403448		0.853603	0.0530052
Day 3																													DMSO			0.05uM CX-5461			0.1uM CX-5461
shRNA	DMSO									0.05uM CX-5461									0.1uM CX-5461										AVERAGE	STDEV		AVERAGE	STDEV		AVERAGE	STDEV
Control	0.927348	0.970401	1.10225	1.00061	0.980359	1.01903	0.997906	1.03295	0.969139	0.148623	0.165306	0.155081	0.130582	0.165567	0.14163	0.125978	0.130277	0.123002	0.0404521	0.0512154	0.0296888	0.0753414	0.105723	0.0468007	0.0499284	0.0499284	0.0429847		1	0.0492453		0.142894	0.0165527		0.0546737	0.0226808
2A-69079	1.00845	0.995466	0.996084	1.02674	1.0107	0.962561	0.97756	1.00372	1.01872	0.409995	0.396394	0.374137	0.399198	0.351954	0.353736	0.370414	0.364033	0.350633	0.163936	0.163318	0.144152	0.222701	0.220027	0.179914	0.189195	0.189195	0.172285		1	0.0200194		0.374499	0.0223179		0.182747	0.025999
2A-86220	1.00369	0.990689	1.00562	0.999278	0.991335	1.00939	1.03132	0.980548	0.988137	0.511518	0.522594	0.521631	0.5754	0.591287	0.611506	0.535154	0.551902	0.535677	0.249057	0.25002	0.213902	0.324828	0.324106	0.28078	0.289428	0.289428	0.25253		1	0.0149808		0.550741	0.0346296		0.274898	0.0368764
2B-02560	1.01791	0.987946	0.994145	0.970468	1.00628	1.02325	0.990431	1.03281	0.97676	0.429998	0.420699	0.401068	0.323908	0.387999	0.371034	0.360902	0.315106	0.320574	0.237816	0.228517	0.159291	0.201382	0.182532	0.163682	0.179084	0.181135	0.153794		1	0.0213909		0.370143	0.0434795		0.18747	0.0296692
2B-55958	1.01963	0.992401	0.987968	1.00682	1.01602	0.977168	1.01211	0.995033	0.992853	0.575726	0.610554	0.571293	0.576418	0.644914	0.599932	0.58401	0.568019	0.615627	0.324327	0.342691	0.281266	0.42716	0.457829	0.412847	0.287826	0.296548	0.296184		1	0.0142944		0.594055	0.0257455		0.347409	0.0675702
2B-90242	1.00638	1.00543	0.988192	1.01613	0.948718	1.03515	0.998181	1.02001	0.981807	0.742141	0.763204	0.780437	0.587439	0.711899	0.815615	0.75379	0.710734	0.66222	0.552577	0.541088	0.50375	0.620282	0.495823	0.559781	0.446331	0.478472	0.511219		1	0.0251742		0.725275	0.0681043		0.523258	0.0513894
Day 4																													DMSO			0.05uM CX-5461			0.1uM CX-5461
shRNA	DMSO									0.05uM CX-5461									0.1uM CX-5461										AVERAGE	STDEV		AVERAGE	STDEV	TTEST	AVERAGE	STDEV	TTEST
Control	1.00353	1.00055	0.995916	0.979444	0.98982	1.03074	0.98693	0.993361	1.01971	0.0608686	0.0539153	0.0449754	0.0638215	0.0677369	0.0698904	0.039693	0.0457091	0.0394855	0.0244468	0.0261023	0.0254401	0.0138998	0.00841817	0.00763508	0.00359588	0.00504806	0.0044257		1	0.0162159		0.0416292	0.0119916		0.0132235	0.00957066
2A-69079	1.01421	0.987835	0.997952	1.01749	0.997501	0.985009	0.991667	1.00458	1.00376	0.233363	0.248178	0.234447	0.337498	0.315395	0.301941	0.291052	0.295355	0.327117	0.0743752	0.0787112	0.0653418	0.178743	0.172593	0.143763	0.152527	0.149863	0.137363		1	0.0111555		0.304508	0.0394029	9.69833e-06	0.128142	0.0436033	0.000279356
2A-86220	0.986626	0.99482	1.01855	0.982522	1.01655	1.00093	1.00622	0.997607	0.996171	0.439039	0.413045	0.420108	0.531107	0.52503	0.522773	0.482321	0.49991	0.481603	0.159878	0.134448	0.121733	0.203831	0.252619	0.214769	0.192821	0.230512	0.207359		1	0.012193		0.487945	0.0455777	2.09356e-06	0.190885	0.0437652	0.000540825
2B-02560	0.992778	0.992159	1.01506	1.00639	1.02554	0.96807	0.994819	0.980913	1.02427	0.257402	0.260497	0.225214	0.215431	0.228724	0.232243	0.231629	0.241854	0.224676	0.0915093	0.0989374	0.0587022	0.0801512	0.0692037	0.0723316	0.07212	0.074165	0.063122		1	0.0194723		0.23272	0.0151732	9.00675e-05	0.0755825	0.0128717	0.00954723
2B-55958	0.969224	1.01178	1.01899	1.00811	0.992559	0.999336	1.02293	0.992048	0.985018	0.476346	0.475659	0.467079	0.41237	0.471366	0.385264	0.420548	0.447387	0.42566	0.204851	0.208283	0.19627	0.192333	0.195721	0.188148	0.19263	0.194973	0.176867		1	0.017255		0.431199	0.0328926	1.74257e-07	0.194453	0.00909261	1.01079e-06
2B-90242	1.03936	0.958422	1.00222	1.04214	0.941489	1.01637	0.989718	1.02184	0.988446	0.664603	0.660723	0.646309	0.554828	0.569558	0.592881	0.59381	0.6113	0.587768	0.380763	0.355262	0.350827	0.342778	0.348916	0.378989	0.307293	0.320331	0.301887		1	0.0343992		0.597626	0.0396796	1.22435e-07	0.343005	0.0283883	3.52437e-06
Figure 4i. CX-5461, doxorubicin and etoposide treated CHP-134 cells with CRISPR-mediated TOP2A or TOP2B overexpression.
CX (nM)	dCas9									TOP2A										TOP2B
0	1.02321	0.999682	0.977107	1.02594	0.9888	0.985263	0.985409	0.97244	1.04215	0.998238	1.00599	0.995772	0.985038	1.01209	1.00287	0.993318	1.05171	0.954968	1.0023	0.981914	1.01578	1.00613	0.982793	1.01108	1.05614	0.960463	0.983399
10	0.954531	0.9469	0.969793	0.924075	0.912756	0.953431	0.908403	1.00405	0.922994	0.935166	0.946441	0.916138	0.879211	0.871185	0.872969	1.00726	0.939279	0.844277	0.843801	0.810589	0.872082	0.853035	0.842781	0.847024	0.865443	0.849716	0.883137
20	0.828617	0.829889	0.836566	0.822565	0.818675	0.79038	0.851662	0.897055	0.848419	0.714235	0.759338	0.73432	0.701447	0.694907	0.666369	0.737943	0.825102	0.778908	0.561657	0.525485	0.536337	0.57089	0.574779	0.600236	0.555483	0.515509	0.514198
40	0.462321	0.480445	0.499523	0.439873	0.44058	0.456496	0.559849	0.512024	0.504728	0.330514	0.320296	0.312192	0.263278	0.246928	0.238902	0.289076	0.328298	0.384079	0.195659	0.183821	0.174285	0.168179	0.173483	0.1901	0.143949	0.141983	0.181302
60	0.302703	0.288076	0.280763	0.296628	0.288493	0.283542	0.338557	0.32883	0.306944	0.19697	0.204722	0.215997	0.160127	0.158046	0.151803	0.22545	0.224579	0.231551	0.113778	0.114765	0.11904	0.105598	0.0868592	0.0918091	0.175404	0.175404	0.118392
80	0.204134	0.186328	0.165978	0.215987	0.190875	0.203254	0.268846	0.225885	0.180492	0.150458	0.163143	0.161381	0.117618	0.117321	0.125941	0.173155	0.186229	0.180128	0.0789214	0.0746465	0.0854982	0.0850913	0.088627	0.0868592	0.123635	0.113805	0.126911
Doxo (nM)	dCas9									TOP2A									TOP2B
0	0.980423	0.962923	1.05665	0.963952	0.988024	1.04802	1.02066	0.978664	1.00068	1.03845	1.03177	0.929782	0.997627	1.02077	0.981608	0.952658	1.02572	1.02162	1.02776	0.994316	0.977921	1.01188	0.981017	1.0071	0.998414	1.00476	0.996828
2	0.921396	0.908641	0.95966	0.929461	0.925868	0.940599	0.94275	0.928558	0.926241	0.898644	0.914531	0.876086	0.865322	0.866805	0.856422	0.813451	0.820885	0.826525	0.87004	0.910701	0.903487	0.889528	0.863809	0.859767	0.85382	0.875231	0.846154
4	0.821732	0.849318	0.844868	0.79509	0.776407	0.756647	0.825449	0.811257	0.850936	0.706736	0.724211	0.709278	0.644319	0.640166	0.612875	0.703469	0.710135	0.70629	0.640507	0.639851	0.635261	0.591182	0.592284	0.611758	0.590008	0.5871	0.554322
8	0.564267	0.582064	0.58681	0.483234	0.518802	0.503353	0.487449	0.502221	0.503669	0.342618	0.326414	0.322601	0.251854	0.253041	0.234945	0.352504	0.361477	0.341736	0.3208	0.31457	0.310307	0.291733	0.302388	0.266381	0.376156	0.407084	0.343643
12	0.293158	0.277734	0.284556	0.22024	0.196886	0.192934	0.226781	0.221278	0.212589	0.126562	0.121161	0.135776	0.104123	0.114803	0.0925541	0.141002	0.134592	0.141258	0.12996	0.129632	0.125041	0.13962	0.135946	0.126761	0.156754	0.169707	0.160455
16	0.148112	0.116373	0.145739	0.107066	0.0988024	0.0977246	0.11817	0.114115	0.110639	0.0684177	0.0709595	0.0782673	0.05221	0.0519134	0.05221	0.0612716	0.0817809	0.0607588	0.0778227	0.0817576	0.0811018	0.0738518	0.0767912	0.0778934	0.0946339	0.0999207	0.0835316
Etoposide (uM)	dCas9									TOP2A									TOP2B
0	1.00151	0.98706	1.01143	0.968785	0.999887	1.03133	1.04177	0.958807	0.999426	0.992822	0.989438	1.01774	0.99048	0.996701	1.01282	0.995868	1.00381	1.00032	0.991829	0.981237	1.02693	0.997165	1.00941	0.993422	0.993468	0.995048	1.01148
0.05	0.859545	0.853877	0.847077	0.885959	0.88224	0.878183	0.861733	0.829375	0.82903	0.686731	0.659044	0.667658	0.650862	0.651428	0.67094	0.684395	0.678991	0.70124	0.699183	0.728538	0.740341	0.757627	0.736191	0.744698	0.77697	0.766856	0.812684
0.1	0.628884	0.622934	0.612449	0.685148	0.677034	0.67771	0.657602	0.630407	0.643488	0.332957	0.336957	0.3105	0.370629	0.351117	0.338392	0.384998	0.397076	0.383409	0.429234	0.439826	0.422879	0.46433	0.46331	0.454123	0.464391	0.457122	0.473557
0.15	0.409559	0.427694	0.423727	0.469799	0.495154	0.459657	0.457258	0.462765	0.470338	0.177605	0.200062	0.207445	0.171835	0.152889	0.154586	0.139316	0.152664	0.168874	0.268536	0.274286	0.27126	0.282636	0.279233	0.276852	0.265908	0.284555	0.314897
0.2	0.249174	0.273543	0.269293	0.334573	0.330178	0.316993	0.286173	0.277567	0.2786	0.13792	0.160685	0.159762	0.0997266	0.0940711	0.101141	0.131052	0.113254	0.110393	0.184102	0.194996	0.165641	0.197573	0.187025	0.187706	0.160978	0.156869	0.169195
0.25	0.1874	0.1942	0.171531	0.225378	0.20577	0.210165	0.184968	0.176707	0.165691	0.0880845	0.0923913	0.0886998	0.0626826	0.0601376	0.0621171	0.0620828	0.0643077	0.0868736	0.142338	0.134773	0.162009	0.151979	0.125439	0.152319	0.1063	0.110093	0.140118
	dCas9			TOP2A			TOP2B
CX (nM)	AVERAGE	STDEV	TTEST	AVERAGE	STDEV	TTEST	AVERAGE	STDEV	TTEST
0	1	0.0245649		1	0.025451		1	0.0274503
10	0.937619	0.0307437		0.902364	0.0505079		0.856856	0.0207714
20	0.838126	0.0291146		0.734113	0.0481165		0.555182	0.0295734
40	0.485592	0.03918		0.29176	0.0465815	0.00414809	0.166499	0.0187782	6.7096e-05
60	0.307166	0.0202384		0.191926	0.0318248		0.125578	0.0321327
80	0.214223	0.030223		0.150065	0.0266521		0.104155	0.0198465
Doxo (nM)	AVERAGE	STDEV	TTEST	AVERAGE	STDEV	TTEST	AVERAGE	STDEV	TTEST
0	1	0.0346399		1	0.0380191		1	0.0153204
2	0.931464	0.0145735		0.859852	0.0346957		0.874726	0.022246
4	0.814634	0.033203		0.684164	0.0401346		0.604697	0.0293726
8	0.525763	0.0406955		0.309688	0.049007	4.59196e-05	0.325896	0.0434333	0.00303059
12	0.23624	0.0384848		0.123537	0.0170256		0.141542	0.0165232
16	0.117416	0.0181804		0.0641988	0.0113433		0.0830339	0.00867609
Etoposide (uM)	AVERAGE	STDEV	TTEST	AVERAGE	STDEV	TTEST	AVERAGE	STDEV	TTEST
0	1	0.0266877		1	0.00984477		1	0.0136165
0.05	0.858558	0.0211694		0.672365	0.01707		0.751454	0.0322782
0.1	0.648406	0.0268881		0.356226	0.0291347		0.452086	0.0174762
0.15	0.452884	0.0271614		0.169475	0.0227437	4.94467e-06	0.279796	0.0145544
0.2	0.290677	0.0295617		0.123112	0.0254196		0.178232	0.0152107
0.25	0.191312	0.019525		0.074153	0.014211		0.136152	0.0191095
Figure 4k, l. Drug concentration required to inhibit 25% of total DNA decatenation (IC25) in an in vitro topoisomerase activity assay for a commercial CX-5461 stock, an additional CX-5461 stock that we synthesized, doxorubicin, etoposide and ciprofloxacin.
CX-5461-TOP2A	Biological replicates								CX-5461-TOP2B	Biological replicates
Concentration	1	2	3	4	5	Average			Concentration	1	2	3	4	5	Average
0	100	100	100	100	100	100			0	100	100	100	69.3933	70.3167	87.942
4.62441	106.254	99.4734	86.0725	81.6156	103.353	95.3537			2.31	104.656	96.7266	104.777	100	100	101.232
6.93661	97.7984	103.27	76.942	77.3822	108.733	92.825			3.46	94.2594	84.5338	105.846	96.0362	109.756	98.0862
10.4049	98.0198	98.0014	79.702	80.0446	109.782	93.11			5.2	88.8692	79.7312	91.9085	81.4571	87.5545	85.9041
15.6074	92.4632	87.6002	48.6244	57.8089	78.0075	72.9009			7.8	65.9135	69.9144	70.3651	66.7919	75.3966	69.6763
23.4111	64.6529	65.8154	51.7123	57.0406	67.5052	61.3453			11.7	42.6525	43.4025	48.1094	48.3698	50.3153	46.5699
35.1166	64.3143	60.3655	56.9918	57.9205	71.8824	62.2949			17.5	25.8254	35.5876	31.4763	26.5837	35.279	30.9504
52.6749	50.5735	57.9981	51.128	60.9722	64.6236	57.0591			26.3	18.1862	20.7707	29.7753	17.1463	27.3424	22.6442
79.0123	52.9783	48.8799	55.6337	65.5734	63.9558	57.4042			39.5	9.01647	14.1074	23.5123	11.2912	15.4052	14.6665
118.519	44.6575	50.5184	51.359	59.7866	59.0217	53.0686			59.2	3.50659	7.52293	18.4347	9.47648	8.5457	9.49729
177.778	36.5307	47.7813	51.5618	57.5154	56.4013	49.9581			88.8	4.61673	-1.49157	8.21363	4.45079	7.00176	4.55827
266.667	38.8251	49.445	54.0055	54.5863	55.3998	50.4523			133.3	2.15596	-5.00109	9.11033	6.12953	3.9844	3.27583
400	37.0941	48.0372	47.8772	48.9391	57.6902	47.9276			200	7.5661	7.36375	8.13694	5.98969	3.05223	6.42174
Doxorubicin-TOP2A	Biological replicates								Doxorubicin-TOP2B	Biological replicates
Concentration	1	2	3	4	5	Average			Concentration	1	2	3	4	5	Average
0	100	100	100	100	100	100			0	100	100	100	100	100	100
0.462441	97.7867	95.7138	91.7214	104.586	92.359	96.4334			0.23122	101.708	99.7527	99.0302	99.801	98.985	99.8555
0.693661	97.1852	96.8249	98.5293	92.9462	97.1567	96.5285			0.346831	100.606	99.3562	92.3248	101.43	94.004	97.5442
1.04049	91.0574	94.2251	93.6315	90.0059	101.14	94.0121			0.520246	101.072	99.4471	94.3546	96.9222	90.3196	96.423
1.56074	86.2355	96.1884	69.0058	78.3804	85.7257	83.1072			0.780369	92.547	91.1963	92.8723	98.1833	90.112	92.9822
2.34111	80.9002	92.7907	83.931	80.1727	81.558	83.8705			1.17055	88.7073	91.418	81.5432	93.4804	89.9089	89.0115
3.51166	73.0525	97.5524	75.178	74.082	75.8225	79.1375			1.75583	85.5968	85.0276	81.4363	93.5568	84.8216	86.0878
5.26749	65.8753	62.3141	54.3178	62.6381	57.3983	60.5087			2.63374	68.0351	57.6027	71.9379	68.6933	69.6905	67.1919
7.90123	58.6702	57.6416	32.5586	52.664	54.1556	51.138			3.95062	47.0219	41.6572	35.5893	40.138	48.0815	42.4976
11.8519	43.7021	51.2721	30.263	32.8357	32.9295	38.2005			5.92593	11.5664	28.4412	16.0903	9.95209	17.6306	16.7361
17.7778	15.1995	31.7776	14.1256	19.4702	21.9779	20.5101			8.88889	10.7118	21.4809	7.31991	9.23225	13.3334	12.4156
26.6667	12.0966	11.2425	12.6104	10.6956	9.90962	11.3109			13.3333	7.50164	12.3098	5.94037	8.43429	12.2158	9.28037
40	4.57707	7.84484	2.44401	7.9298	3.82836	5.32482			20	5.48711	7.6733	3.84097	3.17014	2.30551	4.49541
Etoposide-TOP2A	Biological replicates								Etoposide-TOP2B	Biological replicates
Concentration	1	2	3	4	5	Average			Concentration	1	2	3	4	5	Average
0	100	100	100	100	100	100			0	100	100	100	100	100	100
3.46831	82.2661	100.69	95.0843	89.6813	92.7333	92.0911			4.62441	82.9404	93.7346	83.3552	106.694	101.103	93.5654
5.20246	94.818	95.5215	100.644	95.1749	95.0074	96.2331			6.93661	88.6726	99.1905	89.4206	120.288	97.2378	98.9619
7.80369	83.8524	85.8967	91.6821	87.4767	94.4683	88.6753			10.4049	93.764	95.5955	89.8691	107.436	102.179	97.7687
11.7055	86.9995	80.7676	89.1318	84.2973	88.9179	86.0228			15.6074	93.3155	81.1467	80.6048	103.477	97.5383	91.2165
17.5583	71.0976	76.3593	84.397	78.7642	86.6972	79.4631			23.4111	75.0469	93.4676	69.8357	100.612	90.8558	85.9637
26.3374	82.5441	78.5543	88.091	80.2098	86.5791	83.1957			35.1166	70.0171	73.4765	62.4444	96.0964	94.3486	79.2766
39.5062	76.1818	60.1069	80.1117	67.6961	83.6228	73.5439			52.6749	56.3721	57.2095	60.9544	83.7953	84.0704	68.4803
59.2593	78.3649	62.6868	85.7036	47.0947	72.3473	69.2395			79.0123	66.8848	73.4961	52.2941	46.9298	64.7778	60.8765
88.8889	38.2288	34.0148	40.6773	34.4788	52.4672	39.9734			118.519	50.8179	43.3961	51.361	38.5863	59.8413	48.8005
133.333	9.75671	1.92756	0.317732	10.1816	32.7597	10.9887			177.778	26.1167	12.58	29.4813	30.8915	37.1108	27.2361
200	1.99563	1.52294	0.394591	6.41212	8.30333	3.72572			266.667	18.1679	18.9823	15.3439	16.4851	16.8551	17.1669
300	0.323892	0	-1.71593	4.79169	7.24122	2.12817			400	4.28142	10.2453	3.21715	5.64135	8.0971	6.29647
Synthesized CX-5461-TOP2A	Biological replicates								Synthesized CX-5461-TOP2B	Biological replicates
Concentration	1	2	3	4	5	Average			Concentration	1	2	3	4	5	Average
0	100	100	100	100	100	100			0	100	100	100	100	100	100
4.62441	101.571	89.5092	97.2784	107.434	100.646	99.2877			1.73415	94.1477	96.7839	98.4252	84.1666	103.284	95.3616
6.93661	101.927	90.32	95.6238	101.004	95.9057	96.9561			2.60123	97.6941	87.5977	91.0531	91.6962	104.353	94.4788
10.4049	96.2263	47.5807	94.2414	94.1908	97.6363	85.9751			3.90184	93.7637	85.2879	82.232	86.308	95.2686	88.572
15.6074	86.2943	75.4548	88.7853	51.073	88.4177	78.005			5.85277	78.8644	79.12	64.0659	75.1175	93.8635	78.2063
23.4111	80.2951	61.8905	47.5956	72.4824	77.6241	67.9775			8.77915	47.2341	68.1064	42.8523	56.7559	71.3759	57.2649
35.1166	52.9129	51.2467	57.4658	53.7603	69.6718	57.0115			13.1687	42.8073	26.7793	32.109	38.8384	62.6782	40.6424
52.6749	52.212	44.3625	55.4437	49.6879	58.814	52.104			19.7531	23.452	27.8071	14.5432	32.2848	46.1392	28.8452
79.0123	43.1205	46.8092	61.8952	55.4038	56.2856	52.7029			29.6296	8.13888	27.4673	8.87468	5.90401	15.3203	13.141
118.519	38.2879	45.68	57.5313	51.2474	53.8919	49.3277			44.4444	7.61708	21.5301	2.0376	5.44742	10.4677	9.41998
177.778	31.4379	43.7526	58.1487	48.4622	59.6415	48.2886			66.6667	6.63871	9.45922	2.79701	0.756181	5.45614	5.02145
266.667	33.1028	43.1061	53.0829	48.4981	53.7625	46.3105			100	5.54694	7.53338	0.312911	-2.68775	2.74498	2.69009
400	31.5463	42.1789	50.9634	43.409	50.7678	43.7731			150	5.55481	9.12486	-7.41006	-5.36947	2.50556	0.881141
Figure 4m. drug concentration required to inhibit 50% of total DNA relaxation (IC50).
	TOP2A IC50		TOP2B IC50
Compound	Assay 1	Assay 2	Assay 1	Assay 2
Etoposide	37.21	36.74	49.96	43.01
Ciprofloxacin	>150	>150	>150	>150
Doxorubicin	2.14	2.98	2	1.72
CX-5461	7.27	5.55	4.48	3.82
Figure 4n. CX-5461-Diazirine structure (left) and quantification of TOP2B protein signal detected in CX-5461-Diazirine treated cells after streptavidin purification.
	Background Intensity	Band Intensity	Normalized Band Intensity (Band - Background)		Relative to No Biotin
No Biotin Rep. 1	83.056	92.789	9.733		1
Biotin Rep. 1	84.438	116.364	31.926		3.28018
No Biotin Rep. 2	138.712	157.06	18.348		1
Biotin Rep. 2	134.077	184.68	50.603		2.75796
[truncated: 5 more columns]

## Sheet: Fig. 7a, c, i, j, l, m 
	Figure 7a. Quantified images from RADAR assay for TOP2-DNA adduct formation (y-axis) for TOP2A (top panel) and TOP2B (bottom panel) in SJNBL046 PDXs harvested from CX-5461 treated mice or control.
	TOP2B													Average	stdev	ttest
	Control	0.78739	0.669953	0.935504	0.845818	0.814821	1.06238	1.19979	1.042	1.22876	1.16701	1.47323	0.773351	1	0.236924
	CX-5461	2.0807	3.10886	2.14302	1.16478	1.49523	1.68642	0.82228	1.80333	1.1986	2.00891	1.95684	1.8611	1.77751	0.587938	0.000328427
	TOP2A													Average	stdev	ttest
	Control	0.712465	0.856139	0.614437	0.874465	1.19181	1.23586	1.19571	0.921991	1.06743	1.21735	1.03006	1.08227	1	0.205396
	CX-5461	3.71613	3.60862	2.86643	0.752602	1.94517	1.81205	1.10532	1.77642	1.28066	0.756132	0.693283	0.658095	1.74758	1.10932	0.0316105
	Figure 7c. 45S pre-rRNA in tumor tissues.
	Group													Average	stdev	ttest
	Control	0.664036	0.806269	0.711696	0.867138	0.897718	1.24344	1.02054	1.23058	1.10906	1.15615	1.30074	0.992634	1	0.21347
	CX-5461	1.03479	1.33731	1.49416	1.87168	1.9784	2.45264	1.11677	1.35598	1.15615	0.93584	0.809069	0.879243	1.3685	0.50243	0.0288593
	Figure 7i. Bodyweight for each group of mice at the end of therapy or at death in study 1.
	SJNB046					SJNB047443
	Mouse ID	Treatment Group	Course 1 Week 1	Death or end of treatment		Mouse ID	Treatment Group	Course 1 Week 1	Death or end of treatment
	6435	CONTROL	26.4	32.64		5686	CONTROL	22.9	30.04
	6442	CONTROL	25.8	33.35		5629	CONTROL	23.8	25.6
	6413	CONTROL	30.1	31.19		5632	CONTROL	23.8	27.85
	6461	CONTROL	27.4	29.89		5604	CONTROL	29	33.74
	6430	CONTROL	30	31.93		5636	CONTROL	27.4	32.08
	6457	CONTROL	31	36.32		5637	CONTROL	30	38.8
	6450	CONTROL	30.2	46.3		5677	CONTROL	30.2	37.75
	6418	CONTROL	30.5	39.16		5700	CONTROL	27.6	42.69
	6444	CX-5461 + ATMi	26.7	21.01		5639	CX-5461 + ATMi	23.3	25.2
	6458	CX-5461 + ATMi	29.6	35.58		5652	CX-5461 + ATMi	24.4	22.35
	6459	CX-5461 + ATMi	29	31.58		5653	CX-5461 + ATMi	25.1	20.82
	4892	CX-5461 + ATMi	30	20.31		5627	CX-5461 + ATMi	26.8	23.6
	6406	CX-5461 + ATMi	26	23.47		5633	CX-5461 + ATMi	25.3	21.55
	6487	CX-5461 + ATMi	25	36.7		5638	CX-5461 + ATMi	27.8	31.78
	7146	CX-5461 + ATMi	24.6	26.84		5670	CX-5461 + ATMi	26	37.27
	6463	CX-5461 + ATMi	25.6	36.08		5688	CX-5461 + ATMi	27.7	37.7
	6498	CX-5461 + ATMi	29.5	36.51		5675	CX-5461 + ATMi	27.4	33.01
	6460	CX-5461 + ATMi	27.4	28.98		5695	CX-5461 + ATMi	32.1	40.62
	6425	CX-5461 + ATRi	25.6	30.13		5774	CX-5461 + ATMi	26.2	37.25
	6494	CX-5461 + ATRi	28.9	36.24		5803	CX-5461 + ATMi	24	29.55
	6481	CX-5461 + ATRi	28.3	25.93		5816	CX-5461 + ATMi	26.2	27.95
	6432	CX-5461 + ATRi	31	31.44		5817	CX-5461 + ATMi	30.8	29.11
	6436	CX-5461 + ATRi	26.4	32.74		5824	CX-5461 + ATMi	26.7	30.06
	6440	CX-5461 + ATRi	29.5	34.07		5825	CX-5461 + ATMi	24.3	27.77
	5800	CX-5461 + ATRi	27.4	32.14		5801	CX-5461 + ATMi	26.8	30.13
	6486	CX-5461 + ATRi	26.2	26.34		5802	CX-5461 + ATMi	27.3	29
	6480	CX-5461 + ATRi	32.6	39.9		5805	CX-5461 + ATMi	27.1	28.4
	6401	CX-5461 + LIPO-IRN	27	31.64		5615	CX-5461 + ATRi	24.8	36.64
	6483	CX-5461 + LIPO-IRN	26.5	26.3		5667	CX-5461 + ATRi	26.4	36.28
	6491	CX-5461 + LIPO-IRN	27.8	30.78		5692	CX-5461 + ATRi	33	37.55
	6476	CX-5461 + LIPO-IRN	27.7	41.11		5607	CX-5461 + ATRi	31	35.72
	6488	CX-5461 + LIPO-IRN	26.2	36.24		5647	CX-5461 + ATRi	30.1	40.97
	6448	CX-5461 + LIPO-IRN	27.7	31.16		5648	CX-5461 + ATRi	28.6	30.93
	6500	CX-5461 + LIPO-IRN	28.9	34.41		5650	CX-5461 + ATRi	30	31.82
	6443	CX-5461 + LIPO-IRN	30.5	31.5		5683	CX-5461 + ATRi	28.9	28.74
	6405	CX-5461 + LIPO-IRN + ATMi	26.4	21.15		5804	CX-5461 + ATRi	24.2	30.03
	6407	CX-5461 + LIPO-IRN + ATMi	26.1	18.35		5610	CX-5461 + LIPO-IRN	26	28.4
	6426	CX-5461 + LIPO-IRN + ATMi	26.1	20.06		5657	CX-5461 + LIPO-IRN	26.5	29.4
	6493	CX-5461 + LIPO-IRN + ATMi	28.9	19		5659	CX-5461 + LIPO-IRN	25.1	28.15
	6499	CX-5461 + LIPO-IRN + ATMi	30.8	29.1		5621	CX-5461 + LIPO-IRN	25.9	24.6
	6467	CX-5461 + LIPO-IRN + ATMi	26	25.9		5622	CX-5461 + LIPO-IRN	27.4	26.46
	6497	CX-5461 + LIPO-IRN + ATMi	26.4	17.02		5651	CX-5461 + LIPO-IRN	32.7	29.2
	6468	CX-5461 + LIPO-IRN + ATMi	29.9	16.48		5666	CX-5461 + LIPO-IRN	26.9	24.5
	6455	CX-5461 + LIPO-IRN + ATMi	30.7	16.5		5685	CX-5461 + LIPO-IRN	30.6	28.9
	6402	CX-5461 + LIPO-IRN + ATMi	30	28.1		5612	CX-5461 + LIPO-IRN + ATMi	27.6	26.6
	6415	CX-5461 + LIPO-IRN + ATMi	25.7	20.6		5614	CX-5461 + LIPO-IRN + ATMi	27.3	27.4
	6427	CX-5461 + LIPO-IRN + ATRi	27	27.35		5687	CX-5461 + LIPO-IRN + ATMi	23.2	16.43
	6434	CX-5461 + LIPO-IRN + ATRi	27.8	36.62		5608	CX-5461 + LIPO-IRN + ATMi	25.2	16.9
	6421	CX-5461 + LIPO-IRN + ATRi	26.4	30.5		5611	CX-5461 + LIPO-IRN + ATMi	30.5	28
	6433	CX-5461 + LIPO-IRN + ATRi	25.8	26.4		5671	CX-5461 + LIPO-IRN + ATMi	28.6	26
	6449	CX-5461 + LIPO-IRN + ATRi	25.2	31.46		5674	CX-5461 + LIPO-IRN + ATMi	27.3	21.96
	6473	CX-5461 + LIPO-IRN + ATRi	22.2	23.73		5691	CX-5461 + LIPO-IRN + ATMi	22.1	18.7
	6496	CX-5461 + LIPO-IRN + ATRi	30.7	29.7		5668	CX-5461 + LIPO-IRN + ATMi	29.2	23.68
	8153	CX-5461 + LIPO-IRN + ATRi	28.8	35.37		5694	CX-5461 + LIPO-IRN + ATMi	28.4	29.5
	6495	LIPO-IRN	30.1	28.3		5699	CX-5461 + LIPO-IRN + ATMi	28.1	24.62
	6482	LIPO-IRN	26.7	29.12		5807	CX-5461 + LIPO-IRN + ATMi	27.5	29.94
	6404	LIPO-IRN	30.2	32.8		5809	CX-5461 + LIPO-IRN + ATMi	24.8	27.77
	6411	LIPO-IRN	28.4	30.5		5811	CX-5461 + LIPO-IRN + ATMi	29.7	20.11
	6428	LIPO-IRN	30.9	36.22		5815	CX-5461 + LIPO-IRN + ATMi	25.6	18.4
	6424	LIPO-IRN	26.8	31.28		5818	CX-5461 + LIPO-IRN + ATMi	25.4	18.5
	6454	LIPO-IRN	25.2	32.3		5820	CX-5461 + LIPO-IRN + ATMi	23.6	22.6
	6469	LIPO-IRN	26.9	31.87		5822	CX-5461 + LIPO-IRN + ATMi	27.8	31.27
	6412	LIPO-IRN	27.6	33.64		5827	CX-5461 + LIPO-IRN + ATMi	29.4	29.91
						5616	CX-5461 + LIPO-IRN + ATRi	25	28.2
						5044	CX-5461 + LIPO-IRN + ATRi	25.8	25
						5617	CX-5461 + LIPO-IRN + ATRi	28.9	27.7
						5618	CX-5461 + LIPO-IRN + ATRi	29.6	28.2
						5619	CX-5461 + LIPO-IRN + ATRi	27.2	32.59
						5661	CX-5461 + LIPO-IRN + ATRi	27.8	27.5
						5663	CX-5461 + LIPO-IRN + ATRi	29.9	36.51
						5696	CX-5461 + LIPO-IRN + ATRi	27.7	38.35
						5601	LIPO-IRN	27.5	34.86
						5603	LIPO-IRN	26.6	38.07
						5655	LIPO-IRN	23.9	32.29
						5644	LIPO-IRN	28.5	36.32
						5645	LIPO-IRN	27.4	26.08
						5646	LIPO-IRN	29.3	28.13
						5680	LIPO-IRN	29.2	37.83
						5684	LIPO-IRN	27.4	25.07
	Figure 7l. Bodyweight for each group of mice at the end of therapy or at death in study 2.
	SJNB046					SJNB047443
	Treatment Group	Mouse ID	Course 1 Week 1	Death or end of treatment		Treatment Group	Mouse ID	Course 1 Week 1	Death or end of treatment
	CONTROL	2813	29.1	28.54		CONTROL	2618	24.3	37.82
	CONTROL	2781	27.4	30.56		CONTROL	2620	25.8	36.65
	CONTROL	2807	29.1	34.99		CONTROL	2632	31.5	53.87
	CONTROL	2842	30	34.18		CONTROL	2634	26.5	35.54
	CONTROL	2812	25.9	35.24		CONTROL	2650	28.8	47.14
	CX-5461	2800	25	36.35		CONTROL	2627	29.7	44.25
	CX-5461	2782	28.8	37.86		CONTROL	6261	23.8	30.36
	CX-5461	2787	26.9	28.88		CX-5461	2622	26.6	34.95
	CX-5461	2850	27.6	31.86		CX-5461	2625	30.3	37.26
	CX-5461	2851	26.5	32.39		CX-5461	2642	30.2	38.65
	CX-5461	2814	26.2	30.43		CX-5461	2630	29	34.43
	CYCLO + TOPO	2784	28.8	27.4		CX-5461	2709	27.2	38.12
	CYCLO + TOPO	2786	27.9	25.6		CX-5461	2715	25.2	37.91
	CYCLO + TOPO	2798	29.3	28.2		CYCLO + TOPO	2614	26.4	16
	CYCLO + TOPO	2844	28.5	25.3		CYCLO + TOPO	2616	25.4	24.7
	CYCLO + TOPO	2848	27.5	26.5		CYCLO + TOPO	2626	29	31.4
	CYCLO + TOPO	2849	24.9	25.5		CYCLO + TOPO	2637	29	28.5
	CYCLO + TOPO + CX-5461	2790	28.4	25.6		CYCLO + TOPO	2639	28.1	26.4
	CYCLO + TOPO + CX-5461	2793	27	24		CYCLO + TOPO	2648	29.1	20.8
	CYCLO + TOPO + CX-5461	2860	24.2	25.5		CYCLO + TOPO + CX-5461	2631	31.7	38.87
	CYCLO + TOPO + CX-5461	2785	27.2	31.8		CYCLO + TOPO + CX-5461	2636	31.4	35.49
	LIPO-IRN + TMZ	2792	27	24.5		CYCLO + TOPO + CX-5461	2629	26.3	23.4
	LIPO-IRN + TMZ	2801	28.9	26.1		CYCLO + TOPO + CX-5461	2647	28.7	21.8
	LIPO-IRN + TMZ	2809	26.1	29.63		CYCLO + TOPO + CX-5461	2649	31	24.8
	LIPO-IRN + TMZ	2855	24.3	20.4		LIPO-IRN + TMZ	2624	29.3	27.4
	LIPO-IRN + TMZ	2859	26	23.1		LIPO-IRN + TMZ	2628	30.8	20.05
	LIPO-IRN + TMZ	2856	25.8	27.35		LIPO-IRN + TMZ	2635	32.1	28.9
	LIPO-IRN + TMZ + CX-5461	2804	26	26		LIPO-IRN + TMZ	2645	27.1	30.75
	LIPO-IRN + TMZ + CX-5461	2796	27.6	23		LIPO-IRN + TMZ	2702	30.2	31.69
	LIPO-IRN + TMZ + CX-5461	2797	30.2	27.1		LIPO-IRN + TMZ	2707	30.1	26.5
	LIPO-IRN + TMZ + CX-5461	2845	26.2	30		LIPO-IRN + TMZ	2708	28.3	34.97
	LIPO-IRN + TMZ + CX-5461	2858	27.2	25.6		LIPO-IRN + TMZ	2717	26.9	26.7
						LIPO-IRN + TMZ	2703	25	38.95
						LIPO-IRN + TMZ + CX-5461	2640	30.4	28.8
						LIPO-IRN + TMZ + CX-5461	2904	31.8	28.6
						LIPO-IRN + TMZ + CX-5461	2612	27.7	30.65
						LIPO-IRN + TMZ + CX-5461	2621	23.9	27.8
						LIPO-IRN + TMZ + CX-5461	2704	26	25.9
						LIPO-IRN + TMZ + CX-5461	2706	29.8	29.6
						LIPO-IRN + TMZ + CX-5461	2714	30.5	28.9
						LIPO-IRN + TMZ + CX-5461	2720	33.2	29.5
						LIPO-IRN + TMZ + CX-5461	2705	28	27
Figure 7j. Kaplan-Meier curves showing the proportion of mice alive in each treatment group with a tumor burden estimated at <20% of bodyweight.
SJNBL046_X, MYCN-amplified Neuroblastoma
Tx Group	Reason off study	Tx Duration (days)	Days alive after completion	Enrollment - US	Course 1 wk 3 - US	Course 2 wk 3 - US	Course 3 wk 3 - US	Course 4 wk 3 - US	End of Therapy 1 US	End of Therapy 2 US
CONTROL	Tumor >20%	23		314.627	4580.4	-	-	-	-	-
CONTROL	Tumor >20%	23		339.987	5979.24	-	-	-	-	-
CONTROL	Tumor >20%	24		380.145	BFOV	-	-	-	-	-
CONTROL	Tumor >20%	24		264.608	BFOV	-	-	-	-	-
CONTROL	Tumor >20%	17		590.951	BFOV	-	-	-	-	-
CONTROL	Tumor >20%	24		80.298	2926.78	-	-	-	-	-
CONTROL	Tumor >20%	43		164.71	1271.05	5614.37	-	-	-	-
CONTROL	Tumor >20%	64		116.826	379.594	1334.82	BFOV	-	-	-
LIPO-IRN	Tumor >20%	45		79.259	1285.69	3009.94	-	-	-	-
LIPO-IRN	Tumor >20%	24		245.566	3270.6	-	-	-	-	-
LIPO-IRN	Completed therapy	84	11	278.963	1564.13	-	546.134	1806.05	3885.9	-
LIPO-IRN	Completed therapy	84	11	150.458	270.036	-	1037.16	1865.03	BFOV	-
LIPO-IRN	Tumor >20%	23		964.622	3281.18	-	-	-	-	-
LIPO-IRN	Tumor >20%	43		354.58	1231.32	3379.67	-	-	-	-
LIPO-IRN	Tumor >20%	33		562.809	867.418	-	-	-	-	-
LIPO-IRN	Tumor >20%	26		151.542	2040.86	-	-	-	-	-
CX-5461 + PARPi	Tumor >20%	25		217.18	3426.89	-	-	-	-	-
CX-5461 + PARPi	Tumor >20%	16		552.917	-	-	-	-	-	-
CX-5461 + PARPi	Tumor >20%	30		195.176	2293.96	-	-	-	-	-
CX-5461 + PARPi	Tumor >20%	46		380.662	2125.22	BFOV	-	-	-	-
CX-5461 + PARPi	Tumor >20%	46		109.429	1699.91	BFOV	-	-	-	-
CX-5461 + PARPi	Tumor >20%	40		185.253	364.632	2414.9	-	-	-	-
CX-5461 + PARPi	Tumor >20%	30		295.874	1384.99	-	-	-	-	-
CX-5461 + PARPi	Tumor >20%	38		358.297	1953.07	3535.78	-	-	-	-
CX-5461 + ATMi	Tumor >20%	23		270.299	3600.57	-	-	-	-	-
CX-5461 + ATMi	Tumor >20%	19		322.895	2217.84	-	-	-	-	-
CX-5461 + ATMi	Tumor >20%	17		189.643	4506.63	-	-	-	-	-
CX-5461 + ATMi	Tumor >20%	39		179.896	1097.22	BFOV	-	-	-	-
CX-5461 + ATMi	Tumor >20%	45		76.981	739.451	3525.19	-	-	-	-
CX-5461 + ATMi	Tumor >20%	44		81.123	365.112	4011.33	-	-	-	-
CX-5461 + ATMi	Tumor >20%	65		553.425	430.384	693.775	BFOV	-	-	-
CX-5461 + ATRi	Tumor >20%	23		396.252	5512.61	-	-	-	-	-
CX-5461 + ATRi	Tumor >20%	31		123.546	2453.75	-	-	-	-	-
CX-5461 + ATRi	Tumor >20%	37		319.661	4362.14	BFOV	-	-	-	-
CX-5461 + ATRi	Tumor >20%	23		512.348	4903.1	-	-	-	-	-
CX-5461 + ATRi	Tumor >20%	43		180.26	715.168	-	-	-	-	-
CX-5461 + ATRi	Tumor >20%	32		440.697	1952.89	-	-	-	-	-
CX-5461 + ATRi	Tumor >20%	53		102.455	289.564	2461.68	-	-	-	-
CX-5461 + LIPO-IRN	Tumor >20%	31		184.636	3431.57	-	-	-	-	-
CX-5461 + LIPO-IRN	Tumor >20%	46		486.969	721.865	3726.18	-	-	-	-
CX-5461 + LIPO-IRN	Tumor >20%	44		286.246	811.199	5170.45	-	-	-	-
CX-5461 + LIPO-IRN	Tumor >20%	61		136.546	91.547	1949.6	3016.84	-	-	-
CX-5461 + LIPO-IRN	Tumor >20%	64		151.266	765.215	1256.44	2291.26	-	-	-
CX-5461 + LIPO-IRN	Tumor >20%	47		184.873	404.957	-	-	-	-	-
CX-5461 + LIPO-IRN	Tumor >20%	46		290.831	1949.86	-	-	-	-	-
CX-5461 + LIPO-IRN	Completed therapy	84	81	285.536	6.62	82.659	118.141	199.31	-	-
CX-5461 + LIPO-IRN + ATMi	Completed therapy	84	23	393.69	382.987	394.984	426.65	1293.28	2989.9	BFOV
CX-5461 + LIPO-IRN + ATMi	Completed therapy	84	33	260.046	348.899	93.77	71.292	120.457	282.853	-
CX-5461 + LIPO-IRN + ATRi	Tumor >20%	32		420.225	2334.68	-	-	-	-	-
CX-5461 + LIPO-IRN + ATRi	Tumor >20%	61		92.642	66.843	1307.7	BFOV	-	-	-
CX-5461 + LIPO-IRN + ATRi	Completed therapy	84	9	143.265	420.408	2045.4	1862.9	BFOV	BFOV	-
CX-5461 + LIPO-IRN + ATRi	Completed therapy	84	25	93.293	40.096	75.271	109.402	1017.45	2333.71	BFOV
CX-5461 + LIPO-IRN + ATRi	Tumor >20%	73		200.842	362.216	515.86	1353.2	-	-	-
CX-5461 + LIPO-IRN + ATRi	Tumor >20%	67		302.113	838.142	1612.14	-	-	-	-
CX-5461 + LIPO-IRN + ATRi	Tumor >20%	59		280.306	971.946	3063.11	-	-	-	-
CX-5461 + LIPO-IRN + ATRi	Completed therapy	84	81	144.195	141.214	240.459	63.435	66.704	-	-
CX-5461 + LIPO-IRN + PARPi	Completed therapy	84	5	135.717	46.575	189.401	112.205	910.43	-	-
CX-5461 + LIPO-IRN + PARPi	Tumor >20%	75		265.444	42.59	865.883	1477.93	-	-	-
CX-5461 + LIPO-IRN + PARPi	Tumor >20%	67		571.942	273.9	285.271	BFOV	-	-	-
CX-5461 + LIPO-IRN + PARPi	Completed therapy	84	16	735.861	258.85	166.666	1363.28	1951.31	BFOV	-
CX-5461 + LIPO-IRN + PARPi	Completed therapy	84	29	104.861	NTF	-	624.786	614.228	2799.04	-
CX-5461 + LIPO-IRN + PARPi	Completed therapy	84	23	109.119	138.277	133.561	215.413	384.944	809.873	-
CX-5461 + LIPO-IRN + PARPi	Completed therapy	84	47	78.038	5.817	NTF	NTF	10.715	-	-
CX-5461 + LIPO-IRN + PARPi	Completed therapy	84	57	81.61	38.829	23.826	287.801	31.409	-	-
Censored
LIPO-IRN	Found Dead	6		443.024	-	-	-	-	-	-
CX-5461 + LIPO-IRN + ATMi	Found Dead	15		306.323	-	-	-	-	-	-
CX-5461 + LIPO-IRN + ATMi	Moribund	16		735.364	1160.2	-	-	-	-	-
CX-5461 + ATMi	Moribund	11		124.597	-	-	-	-	-	-
CX-5461 + LIPO-IRN + ATMi	Moribund	12		112.38	-	-	-	-	-	-
CX-5461 + ATRi	Moribund	12		329.431	-	-	-	-	-	-
CX-5461 + LIPO-IRN + ATMi	Moribund	74		433.385	741.244	697.502
CX-5461 + ATMi	Moribund	12		101.97	-	-	-	-	-	-
CX-5461 + ATMi	Found Dead	8		158.928	-
CX-5461 + LIPO-IRN + ATMi	Found Dead	37		115.39	278.389
CX-5461 + LIPO-IRN + ATMi	Found Dead	44		61.508	19.392
CX-5461 + ATRi	Found Dead	36		102.475	971.773
CX-5461 + LIPO-IRN + ATMi	Found Dead	36		132.783
CX-5461 + LIPO-IRN + ATMi	Found Dead	50		111.636
CX-5461 + LIPO-IRN + ATMi	found dead	59		253.69	583.566	330.294	-	-	-	-
SJNBL047443_X, ATRX Mutant Neuroblastoma
Tx Group	Reason off study	Tx Duration (days)	Days alive after completion	Enrollment - US	Course 1 wk 3 - US	Course 2 wk 3 - US	Course 3 wk 3 - US	Course 4 wk 3 - US	End of Therapy 1 US	End of Therapy 2 US	End of Therapy 3 US	End of Therapy 4 US	End of Therapy 5 US
CONTROL	Tumor >20%	8		526.505	-	-	-	-	-	-	-	-	-
CONTROL	Tumor >20%	8		720.027	-	-	-	-	-	-	-	-	-
CONTROL	Tumor >20%	12		509.492	-	-	-	-	-	-	-	-	-
CONTROL	Tumor >20%	19		403.167	BFOV	-	-	-	-	-	-	-	-
CONTROL	Tumor >20%	10		254.278	-	-	-	-	-	-	-	-	-
CONTROL	Tumor >20%	10		454.843	-	-	-	-	-	-	-	-	-
CONTROL	Tumor >20%	10		336.29	-	-	-	-	-	-	-	-	-
CONTROL	Tumor >20%	18		242.402	-	-	-	-	-	-	-	-	-
LIPO-IRN	Tumor >20%	45		474.812	1422.94	3940.63	-	-	-	-	-	-	-
LIPO-IRN	Tumor >20%	65		76.345	391.74	275.027	3439.51	-	-	-	-	-	-
LIPO-IRN	Tumor >20%	65		121.8	83.192	96.866	4325.41	-	-	-	-	-	-
LIPO-IRN	Tumor >20%	45		138.469	-	-	-	-	-	-	-	-	-
LIPO-IRN	Tumor >20%	30		190.71	1068.83	BFOV	-	-	-	-	-	-	-
LIPO-IRN	Tumor >20%	26		252.689	3030.28	-	-	-	-	-	-	-	-
LIPO-IRN	Tumor >20%	66		309.902	492.819	241.036	177.868	-	-	-	-	-	-
LIPO-IRN	Tumor >20%	30		156.365	1721.05	-	-	-	-	-	-	-	-
CX-5461 + PARPi	Tumor >20%	23		435.205	8207.12	-	-	-	-	-	-	-	-
CX-5461 + PARPi	Tumor >20%	29		100.085	BFOV	-	-	-	-	-	-	-	-
CX-5461 + PARPi	Tumor >20%	19		527.042	BFOV	-	-	-	-	-	-	-	-
CX-5461 + PARPi	Tumor >20%	38		108.908	751.351	BFOV	-	-	-	-	-	-	-
CX-5461 + PARPi	Tumor >20%	45		288.742	483.636	4430.22	-	-	-	-	-	-	-
CX-5461 + PARPi	Tumor >20%	26		164.598	6312.09	-	-	-	-	-	-	-	-
CX-5461 + PARPi	Tumor >20%	25		602.138	4721.77	-	-	-	-	-	-	-	-
CX-5461 + PARPi	Tumor >20%	37		335.245	2571.21	-	-	-	-	-	-	-	-
CX-5461 + ATMi	Tumor >20%	10		692.689	-	-	-	-	-	-	-	-	-
CX-5461 + ATMi	Tumor >20%	25		104.873	BFOV	-	-	-	-	-	-	-	-
CX-5461 + ATMi	Tumor >20%	18		163.07		-	-	-	-	-	-	-	-
CX-5461 + ATMi	Tumor >20%	8		889.029	-	-	-	-	-	-	-	-	-
CX-5461 + ATMi	Tumor >20%	8		202.081	-	-	-	-	-	-	-	-	-
CX-5461 + ATMi	Tumor >20%	64		411.663	1981.02	2703.67	4490.95	-	-	-	-	-	-
CX-5461 + ATMi	Tumor >20%	17		111.825	BFOV	-	-	-	-	-	-	-	-
CX-5461 + ATMi	Tumor >20%	18		88.053	BFOV	-	-	-	-	-	-	-	-
CX-5461 + ATMi	Tumor >20%	18		77.27	BFOV	-	-	-	-	-	-	-	-
CX-5461 + ATMi	Tumor >20%	16		121.826	BFOV	-	-	-	-	-	-	-	-
CX-5461 + ATMi	Tumor >20%	17		101.025	BFOV	-	-	-	-	-	-	-	-
CX-5461 + ATMi	Tumor >20%	11		461.066	-	-	-	-	-	-	-	-	-
CX-5461 + ATRi	Tumor >20%	25		98.138	6635.41	-	-	-	-	-	-	-	-
CX-5461 + ATRi	Tumor >20%	17		162.757	-	-	-	-	-	-	-	-	-
CX-5461 + ATRi	Tumor >20%	10		565.671	-	-	-	-	-	-	-	-	-
CX-5461 + ATRi	Tumor >20%	10		204.589	3214.52	-	-	-	-	-	-	-	-
CX-5461 + ATRi	Tumor >20%	10		72.686	-	-	-	-	-	-	-	-	-
CX-5461 + ATRi	Tumor >20%	10		281.589	-	-	-	-	-	-	-	-	-
CX-5461 + ATRi	Tumor >20%	10		258.45	-	-	-	-	-	-	-	-	-
CX-5461 + ATRi	Tumor >20%	10		136.309	-	-	-	-	-	-	-	-	-
CX-5461 + LIPO-IRN	Completed Therapy	84	79	111.643	16.569	15.589	NTF	NTF	NTF	NTF	62.713	397.373	3237.42
CX-5461 + LIPO-IRN	Completed Therapy	84	12	349.924	1710.08	667.576	513.499	1378.98	3584.41	-	-	-	-
CX-5461 + LIPO-IRN	Tumor >20%	59		121.833	114.848	284.124	4063.58	-	-	-	-	-	-
CX-5461 + LIPO-IRN	Tumor >20%	82		350.993	12.797	576.853	1995.33	BFOV	-	-	-	-	-
CX-5461 + LIPO-IRN	Completed Therapy	84	5	216.548	64.683	160.25	185.805	1648.29	-	-	-	-	-
CX-5461 + LIPO-IRN	Completed Therapy	84	8	871.625	22.616	142.095	78.379	726.194	BFOV	-	-	-	-
CX-5461 + LIPO-IRN	Completed Therapy	84	8	205.589	59.616	92.129	10.929	24.315	BFOV	-	-	-	-
CX-5461 + LIPO-IRN + ATMi	Tumor >20%	22		135.739	3536.61	-	-	-	-	-	-	-	-
CX-5461 + LIPO-IRN + ATMi	Tumor >20%	43		255.086	438.138	2477.91	-	-	-	-	-	-	-
CX-5461 + LIPO-IRN + ATMi	Tumor >20%	50		230.298	270.784	2069.35	-	-	-	-	-	-	-
CX-5461 + LIPO-IRN + ATMi	Tumor >20%	72		376.727	338.933	111.249	2577.15	-	-	-	-	-	-
CX-5461 + LIPO-IRN + ATMi	Tumor >20%	54		517.542	353.262	480.143	-	-	-	-	-	-	-
CX-5461 + LIPO-IRN + ATRi	Tumor >20%	81		130.292	173.303	308.312	2773.47	BFOV	-	-	-	-	-
CX-5461 + LIPO-IRN + ATRi	Completed Therapy	84	8	68.126	497.365	496.133	517.113	BFOV	BFOV	-	-	-	-
CX-5461 + LIPO-IRN + ATRi	Completed Therapy	84	8	517.173	38.022	70.507	456.845	BFOV	BFOV	-	-	-	-
CX-5461 + LIPO-IRN + ATRi	Tumor >20%	82		533.787	23.606	250.894	233.151	BFOV	-	-	-	-	-
CX-5461 + LIPO-IRN + ATRi	Tumor >20%	60		558.758	26.37	2123.69	2626.2	-	-	-	-	-	-
CX-5461 + LIPO-IRN + ATRi	Tumor >20%	72		227.445	3187.47	341.618	NTF	-	-	-	-	-	-
CX-5461 + LIPO-IRN + ATRi	Tumor >20%	72		329.131	402.666	76.139	2430.8	-	-	-	-	-	-
CX-5461 + LIPO-IRN + PARPi	Tumor >20%	44		77.578	736.924	1637.71	-	-	-	-	-	-	-
CX-5461 + LIPO-IRN + PARPi	Completed Therapy	84	15	137.616	379.376	83.681	72.451	97.396	2982.99	-	-	-	-
CX-5461 + LIPO-IRN + PARPi	Completed Therapy	84	5	743.406	126.555	247.68	258.28	2980.03	-	-	-	-	-
CX-5461 + LIPO-IRN + PARPi	Completed Therapy	84	9	368.514	1428.36	96.963	1235.27	1498.38	BFOV	-	-	-	-
CX-5461 + LIPO-IRN + PARPi	Completed Therapy	84	17	341.213	26.395	97.802	117.047	550.483	3898.66	-	-	-	-
CX-5461 + LIPO-IRN + PARPi	Completed therapy	84	26	291.584	403.422	NTF	NTF	NTF	12.776	3886.12	-	-	-
CX-5461 + LIPO-IRN + PARPi	Completed therapy	84	137	88.535	93.146	6.741	2.862	NTF	NTF	177.013	21.421	51.027
CX-5461 + LIPO-IRN + PARPi	Completed Therapy	84	37	218.644	634.831	NTF	NTF	414.886	2658.14	BFOV	-	-	-
Censored
CX-5461 + LIPO-IRN + ATMi	Found Dead	7		90.383	-	-	-	-	-	-	-	-	-
CX-5461 + LIPO-IRN + ATMi	Found Dead	7		932.409	-	-	-	-	-	-	-	-	-
CX-5461 + ATMi	Found Dead	9		200.151	-	-	-	-	-	-	-	-	-
CX-5461 + ATMi	Moribund	9		192.869	-	-	-	-	-	-	-	-	-
CX-5461 + ATMi	Moribund	9		261.988	-	-	-	-	-	-	-	-	-
CX-5461 + LIPO-IRN + ATMi	Moribund	8		512.233	-	-	-	-	-	-	-	-	-
CX-5461 + LIPO-IRN + ATMi	Moribund	8		174.606	-	-	-	-	-	-	-	-	-
CX-5461 + LIPO-IRN + ATMi	Found Dead	9		555.062	-	-	-	-	-	-	-	-	-
CX-5461 + LIPO-IRN	Died after TVI	43		579.937	504.426	175.823	-	-	-	-	-	-	-
CX-5461 + ATMi	Found Dead	9		209.084	-	-	-	-	-	-	-	-	-
CX-5461 + ATMi	Moribund	12		784.387	-	-	-	-	-	-	-	-	-
CX-5461 + LIPO-IRN + ATRi	Moribund	79		227.219	5.182	32.028	541.738	-	-	-	-	-	-
CX-5461 + LIPO-IRN + ATMi	Found Dead	10		181.583	-	-	-	-	-	-	-	-	-
CX-5461 + LIPO-IRN + ATMi	Moribund	8		203.563	-	-	-	-	-	-	-	-	-
CX-5461 + ATRi	Found Dead	10		152.742	-	-	-	-	-	-	-	-	-
CX-5461 + LIPO-IRN + ATMi	Found Dead	8		75.026	-	-	-	-	-	-	-	-	-
CX-5461 + LIPO-IRN + ATMi	Found Dead	71		932.796	210.71	41.481	98.285
CX-5461 + LIPO-IRN + ATMi	Moribund	31		186.866	320.476	-	-	-	-	-	-	-	-
CX-5461 + ATMi	Found Dead	10		608.665	-	-	-	-	-	-	-	-	-
CX-5461 + ATMi	Found Dead	13		414.665	-	-	-	-	-	-	-	-	-
CX-5461 + LIPO-IRN + ATMi	Found Dead	10		415.428	-	-	-	-	-	-	-	-	-
CX-5461 + LIPO-IRN + ATMi	Found Dead	13		840.356	-	-	-	-	-	-	-	-	-
CX-5461 + LIPO-IRN + ATMi	Found Dead	54		77.51	314.082	190.389	-	-
CX-5461 + LIPO-IRN + ATMi	Found Dead	43		543.702	566.163	110.708	-	-
Figure 7m. Kaplan-Meier curves showing the proportion of mice alive in each treatment group with a tumor burden estimated at <20% of bodyweight.
SJNBL046_X, MYCN-amplified Neuroblastoma
Tx Group	Reason off study	Tx Duration (days)	Days alive after completion	Enrollment - US	Course 1 wk 3 - US	Course 2 wk 3 - US	Course 3 wk 3 - US	Course 4 wk 3 - US	End of Therapy 1 US	End of Therapy 2 US	End of Therapy 3 US	End of Therapy 4 US	End of Therapy 5 US	End of Therapy 6 US	Enrollment - IVIS	Course 1 wk 1 - IVIS	Course 1 wk 2 - IVIS	Course 1 wk 3 - IVIS	Course 2 wk 1 - IVIS	Course 2 wk 2 - IVIS	Course 2 wk 3 - IVIS	Course 3 wk 1 - IVIS	Course 3 wk 2 - IVIS	Course 3 wk 3 - IVIS	Course 4 wk 1 - IVIS	Course 4 wk 2 - IVIS	Course 4 wk 3 - IVIS	End of Therapy Week 1	End of Therapy Week 2	End of Therapy Week 3
CONTROL	Tumor > 20%	33		164.12	4510	-	-	-	-	-	-	-	-	-	582679	2.77131e+06	3.93255e+06	2.08122e+06	3905000	3944000	-	-	-	-	-	-	-	-	-	-
CONTROL	Tumor > 20%	12		512.495	-	-	-	-	-	-	-	-	-	-	827960	9257650	2747573	-	-	-	-	-	-	-	-	-	-	-	-	-
CONTROL	Tumor > 20%	33		147.705	3291.99	-	-	-	-	-	-	-	-	-	5948	3666662	11080000	16210000	8985356	1.08692e+07	-	-	-	-	-	-	-	-	-	-
CONTROL	Tumor > 20%	33		277.494	2040.77	-	-	-	-	-	-	-	-	-	533.2	1094.7	3643.6	1312.6	1755.2	22808.9	-	-	-	-	-	-	-	-	-	-
CONTROL	Tumor > 20%	67		133.206	289.756	606.836	2629.78	-	-	-	-	-	-	-	88831.5	347527	255281	446817	1.10291e+06	1960000	1.21796e+06	851100	760276	Skipped Holiday	2690000	-	-	-	-	-
CX-5461	Tumor > 20%	40		100.816	missed	BFOV	-	-	-	-	-	-	-	-	382196	427949	3631855	2.15472e+06	15791493	18968485	44950000	-	-	-	-	-	-	-	-	-
CX-5461	Tumor > 20%	44		150.792	759.873	4371.79	-	-	-	-	-	-	-	-	121127	26393.8	546708	2345000	904036	964566	7399583	-	-	-	-	-	-	-	-	-
CX-5461	Tumor > 20%	32		221.751	2683.59	-	-	-	-	-	-	-	-	-	825627	785459	2.72121e+06	3595000	6.66894e+06	-	-	-	-	-	-	-	-	-	-	-
CX-5461	Tumor > 20%	26		285.695	2558.6	-	-	-	-	-	-	-	-	-	534.6	1165.7	1216.6	1706.6	3103.2	-	-	-	-	-	-	-	-	-	-	-
CX-5461	Tumor > 20%	26		349.729	2759.32	-	-	-	-	-	-	-	-	-	1335.2	1964.7	11689.6	21001.6	18722.1	-	-	-	-	-	-	-	-	-	-	-
CX-5461	Tumor > 20%	47		133.63	991.66	3072.74	-	-	-	-	-	-	-	-	277586	639600	1715000	3515000	2586000	2039000	3.90643e+06	1897960	-	-	-	-	-	-	-	-
CYCLO + TOPO	Completed therapy	84	173	293.709	missed	18.233	10.839	NTF	31.969	18.394	NTF	NTF	NTF	NTF	966196	1.26055e+06	12194	9771.6	7709.6	1520.2	1345.8	1554.8	1191.3	2112	1643.2	1125.7	1224.1	Skipped Holiday	926	1349.7
CYCLO + TOPO	Completed therapy	84	67	77.871	missed	6.909	7.856	NTF	160.335	810.681	3728.59	-	-	-	154096	115849	5648	1188.3	11002	1704.2	720.8	2078.8	1401.3	2410	1606.2	748.1	624.6	Skipped Holiday	923	2615.7
CYCLO + TOPO	Completed therapy	84	52	113.264	41.281	NTF	NTF	NTF	18.23	407.347	2535.62	-	-	-	3103127	1.04316e+06	27717.4	86210	28455.7	8902.5	7983	5912.7	2104	1144.5	971.2	Skipped Holiday	608	4824.2	-	-
CYCLO + TOPO	Completed therapy	84	58	81.159	6.16	73.994	NTF	NTF	8.989	NTF	NTF				593	1050.6	1295.9	829.2	1126.5	956.7	1301.3	1228.5	921.2	1142.2	Skipped Holiday	1110	-	-	-	-
CYCLO + TOPO	Completed therapy	84	52	155.584	7.705	19.744	NTF	NTF	29.844	679.432	3068.46	BFOV	-	-	188.7	971.6	1312.9	984.2	1320.5	1112.7	1150.3	1358.5	913.2	1491.2	Skipped Holiday	817	1286.3	1286.3	-	-
CYCLO + TOPO	Completed therapy	84	24	84.261	NTF	NTF	NTF	12.89	500.23	2335.85	-	-	-	-	1136.1	1377.5	1724.1	178	1430.9	948.2	1178.6	1551.5	Skipped Holiday	1050	1590.8	-	-	-	-	-
CYCLO + TOPO + CX-5461	Completed therapy	84	82	128.651	19.073	11.655	5.042	1.312	60.687	546.347	2784.32	BFOV	BFOV	-	2.20008e+06	2.35531e+06	186404	3803.4	21960	3630	2602.2	4614.9	4433.2	1917.5	2705.3	1330.7	Skipped Holiday	3650	152428	-
CYCLO + TOPO + CX-5461	Completed therapy	84	158	90.395	37.449	57.285	4.152	NTF	NTF	24.525	NTF	NTF	NTF	NTF	379516	6602.3	4524.9	6484.2	5561.5	2236.7	1795.3	1805.5	978.2	1186.6	Skipped Holiday	893	1286.3	1286.3	-	-
CYCLO + TOPO + CX-5461	Completed therapy	84	58	119.824	12.703	NTF	NTF	NTF	14.876	339.804	1473.75	BFOV	-	-	117	1104.6	974.9	1039.2	1537.5	1162.7	1007.3	1454.5	1210.2	1779.2	Skipped Holiday	1090	1786.3	1786.3	-	-
CYCLO + TOPO + CX-5461	Completed therapy	84	61	91.222	NTF	NTF	21.336	NTF	NTF	NTF	NTF	7.237	NTF	-	165522	63162.1	2860.5	7580.7	7606.2	1571.2	1580.6	1525	2218.7	Skipped Holiday	4690	1015.5	-	-	-	-
LIPO-IRN + TMZ	Completed therapy	84	26	110.814	25.227	121.429	788.845	1078.51	5784.52	-	-	-	-	-	681285	949235	185974	17013	21216.1	33020.9	134437	434200	1.01873e+06	987800	432780	99828.8	Skipped Holiday	2010000	1406000	-
LIPO-IRN + TMZ	Completed therapy	84	33	87.584	5.07	77.422	132.19	113.946	2961.01	-	-	-	-	-	359485	208502	127574	15443	98786.1	28086.5	132637	133400	49083.8	259000	175900	35486	Skipped Holiday	130000	142737	-
LIPO-IRN + TMZ	Tumor > 20%	44		113.243	467.247	1336.31	-	-	-	-	-	-	-	-	396460	702250	363873	533830	759600	524884	2.27395e+06	-	-	-	-	-	-	-	-	-
LIPO-IRN + TMZ	Completed therapy	84	16	288.669	240.703	413.057	missed	870.204	3357.37	-	-	-	-	-	408	23402	85720	288700	94260	158169	12700	1444000	784200	425800	Skipped Holiday	13600	433800	433800	-	-
LIPO-IRN + TMZ	Completed therapy	84	12	236.66	132.249	240.901	missed	1568.08	4141.6	-	-	-	-	-	1319	1230.9	690.3	1839.8	9482	12378.6	14284.8	24290	10430	39046.8	Skipped Holiday	7430	119500	119500	-	-
LIPO-IRN + TMZ	Tumor > 20%	61		246.035	663.775	1655.59	4231.39	-	-	-	-	-	-	-	922.1	637.2	889.4	7810	5231.5	5827.2	13157.6	188280	Skipped Holiday	86100	-	-	-	-	-	-
LIPO-IRN + TMZ + CX-5461	Completed therapy	84	33	178.792	24.269	48.46	350.045	571.717	7503.86	-	-	-	-	-	1.27538e+06	3457735	271074	142543	131057	66766.5	483137	1046000	3598000	3166000	599400	4837506	Skipped Holiday	1710000	7941000	-
LIPO-IRN + TMZ + CX-5461	Completed therapy	84	25	95.101	19.656	29.113	missed	173.615	1566.37	3549.4	-	-	-	-	480453	183762	57573.6	315100	69639.3	222769	787200	175700	105226	577900	Skipped Holiday	12100	466600	466600	-	-
LIPO-IRN + TMZ + CX-5461	Completed therapy	84	24	171.524	17.709	30.604	missed	258.497	2254.59	BFOV	-	-	-	-	2638753	1.1595e+06	377400	74256.8	141600	132769	77030	319300	128793	854500	Skipped Holiday	224000	466700	466700	-	-
LIPO-IRN + TMZ + CX-5461	Completed therapy	84	17	217.264	58.88	179.145	164.558	1072.83	BFOV	-	-	-	-	-	480.2	1335.2	966.6	1929	1929.4	1768.3	1844.4	858.4	645.8	Skipped Holiday	1280	1518.9	-	-	-	-
LIPO-IRN + TMZ + CX-5461	Completed therapy	84	25	112.138	208.585	small, obscurred	158.861	355.875	1040.44	-	-	-	-	-	603.4	906.2	928.6	1256	1180.4	1481.3	2099.4	1119.4	783.2	Skipped Holiday	3870	-	-	-	-	-
Censored
CONTROL	Found Dead	25		112.916	142.537	-	-	-	-	-	-	-	-	-	460400	496900	542100	861008	1.80186e+06	-	-	-	-	-	-	-	-	-	-	-
CYCLO + TOPO + CX-5461	Moribund (rectal prolapse)	75		198.386	35.149	26.425	1.658	-							1.67708e+06	1.91831e+06	269304	222217	129646	12140	7696	23667.9	9247.2	2723.5	848.3	1715.1	-	-	-	-
CYCLO + TOPO + CX-5461	Found Dead	53		138.331	160.62	NTF	-	-	-	-	-	-	-	-	979.1	683.5	15745.2	1071.3	916.9	1708.2	903.6	1265.5	Skipped Holiday	-	-	-	-	-	-	-
LIPO-IRN + TMZ + CX-5461	Found Dead	82		96.168	1059.39	1246.89	1909.25	4229.49	-	-	-	-	-	-	742.1	653.2	2275.4	1344.8	1513.5	3074.2	1239.7	2064.4	Skipped Holiday	716	-	-	-	-	-	-
SJNBL047443_X, ATRX Mutant Neuroblastoma
Tx Group	Reason off study	Tx Duration (days)	Days alive after completion	Enrollment - US	Course 1 wk 3 - US	Course 2 wk 3 - US	Course 3 wk 3 - US	Course 4 wk 3 - US	End of Therapy 1 US	End of Therapy 2 US	End of Therapy 3 US	End of Therapy 4 US	End of Therapy 5 US	Enrollment - IVIS	Course 1 wk 1 - IVIS	Course 1 wk 2 - IVIS	Course 1 wk 3 - IVIS	Course 2 wk 1 - IVIS	Course 2 wk 2 - IVIS	Course 2 wk 3 - IVIS	Course 3 wk 1 - IVIS	Course 3 wk 2 - IVIS	Course 3 wk 3 - IVIS	Course 4 wk 1 - IVIS	Course 4 wk 2 - IVIS	Course 4 wk 3 - IVIS	End of Therapy Week 1	End of Therapy Week 2	End of Therapy Week 3	End of Therapy Week 4	End of Therapy Week 5	End of Therapy Week 6
CONTROL	Tumor > 20%	19		497.645	BFOV	-	-	-	-	-	-	-	-	875	2274.2	1194.9	-	-	-	-	-	-	-	-	-	-	-	-	-	-	-	-
CONTROL	Tumor > 20%	12		1115.01	-	-	-	-	-	-	-	-	-	2429	16545.2	2545.5	-	-	-	-	-	-	-	-	-	-	-	-	-	-	-	-
CONTROL	Tumor > 20%	19		289.938	BFOV	-	-	-	-	-	-	-	-	1464.6	1339.2	1487.9	-	-	-	-	-	-	-	-	-	-	-	-	-	-	-	-
CONTROL	Tumor > 20%	19		336.672	BFOV	-	-	-	-	-	-	-	-	32351.6	11505	20759.9	-	-	-	-	-	-	-	-	-	-	-	-	-	-	-	-
CONTROL	Tumor > 20%	26		588.287	BFOV	-	-	-	-	-	-	-	-	780.9	877.2	725.2	656.5	-	-	-	-	-	-	-	-	-	-	-	-	-	-	-
CONTROL	Tumor > 20%	12		243.666	-	-	-	-	-	-	-	-	-	919.1	1397.5	2028.7	-	-	-	-	-	-	-	-	-	-	-	-	-	-	-	-
CONTROL	Tumor > 20%	18		191.6	BFOV	-	-	-	-	-	-	-	-	895.2	792.3	593.5	-	-	-	-	-	-	-	-	-	-	-	-	-	-	-	-
CX-5461	Tumor > 20%	26		187.915	4411.1	-	-	-	-	-	-	-	-	29000	23212.1	9799.7	1483.3	602.5	-	-	-	-	-	-	-	-	-	-	-	-	-	-
CX-5461	Tumor > 20%	26		614.837	BFOV	-	-	-	-	-	-	-	-	1231	1334.8	1061.3	865.1	1313.9	-	-	-	-	-	-	-	-	-	-	-	-	-	-
CX-5461	Tumor > 20%	19		193.14	BFOV	-	-	-	-	-	-	-	-	20982.9	5433.7	1040.3	-	-	-	-	-	-	-	-	-	-	-	-	-	-	-	-
CX-5461	Tumor > 20%	26		166.035	4942.77	-	-	-	-	-	-	-	-	294335	7711.6	12605.7	8901.6	982.3	-	-	-	-	-	-	-	-	-	-	-	-	-	-
CX-5461	Tumor > 20%	18		320.463	BFOV	-	-	-	-	-	-	-	-	779.2	1139.9	842.5	-	-	-	-	-	-	-	-	-	-	-	-	-	-	-	-
CX-5461	Tumor > 20%	12		137.516	-	-	-	-	-	-	-	-	-	660.2	1003.9	-	-	-	-	-	-	-	-	-	-	-	-	-	-	-	-	-
CYCLO + TOPO	Tumor > 20%	58		89.808	NTF	37.436	-	-	-	-	-	-	-	2480	1011.8	793.7	892.8	970.6	965.5	1579.6	972.7	603.1	-	-	-	-	-	-	-	-	-	-
CYCLO + TOPO	Completed therapy	84	131	97.557	NTF	12.493	14.21	NTF	11.529	4.49	NTF	NTF	NTF	24600	24754.8	29669.7	2060.3	1198.6	1773.5	1149.6	1041.7	782.1	990.8	1604.9	1266	1502.5	702.8	1281.6	844.8	Skipped Holiday	1110	797.5
CYCLO + TOPO	Completed therapy	84	34	483.385	150.485	NTF	34.968	NTF	-	-	-	-	-	1122	640.3	2147.3	919.5	1380.8	901.8	1048.1	1390.9	745.2	1127.6	774.4	346.6	940.5	460.5	Skipped Holiday	1190	-	-	-
CYCLO + TOPO	Completed therapy	84	73	847.868	233.215	1.767	42.095	0.552	0.77	72.829	NTF	-	-	872.6	1670.4	962.3	783.3	934.8	842.8	1119.1	1371.9	598.6	739.4	870.7	389.8	865.5	429	Skipped Holiday	797	-	-	-
CYCLO + TOPO	Completed therapy	84	52	1062.9	471.442	3.58	NTF	NTF	5.95	617.56	-	-	-	1473.6	1673.4	1025.3	880.3	1528.8	909.8	852.1	1422.9	975.2	1176.6	928.7	775.3	1059.5	1253.9	Skipped Holiday	1590	-	-	-
CYCLO + TOPO	Completed therapy	84	164	113.019	43.174	NTF	NTF	NTF	146.037	9.553	NTF	NTF	NTF	463.1	4098.5	1846.7	1034.2	1015.3	1049.6	1030	742.3	1098.5	1274.9	430.4	784.8	819.5	Skipped Holiday	1010	934.1	-	-	-
CYCLO + TOPO + CX-5461	Completed therapy	84	40	232.051	43.609	14.956	12.554	5.007	-	-	-	-	-	11500	32554.8	79169.7	1590.3	861.2	989.5	1082.6	865.7	977.1	847.8	1254.9	836.6	1156.5	512.2	625.4	512.9	Skipped Holiday	810	668.3
CYCLO + TOPO + CX-5461	Completed therapy	84	250	91.833	NTF	26.271	79.424	NTF	21.97	6.676	NTF	384.905	203.87	5450	1401.8	870.7	879.4	835.2	994.5	1005.9	862.7	892.1	1145.8	1112.9	1155	1001.5	542.2	569.8	655.1	Skipped Holiday	852	913.3
CYCLO + TOPO + CX-5461	Completed therapy	84	166	242.621	84.141	13.092	NTF	NTF	NTF	13.837	NTF	NTF	3.492	2244.6	7708.4	6555.7	2986.3	1360.6	989.8	915.4	1087.4	1279.7	1008.94	1588.9	516	876.2	580.8	Skipped Holiday	967	1031.5	-	-
CYCLO + TOPO + CX-5461	Completed therapy	84	168	890.945	135.476	NTF	16.516	NTF	2.768	6.587	NTF	11.36	NTF	873.9	903.4	1024.4	792.2	1240.6	938.8	679.5	1120.4	1608.7	1235.94	1105.9	788.2	906.2	700	Skipped Holiday	1010	932.5	-	-
CYCLO + TOPO + CX-5461	Completed therapy	84	96	763.882	314.145	7.319	NTF	NTF	18.794	44.395	NTF	39.112	149.901	6371.9	8718.4	4552.7	5645.3	2839.6	1441.8	1182.4	1365.4	1357.7	1190.94	1593.9	555	911.2	830.5	Skipped Holiday	1320	910.5	-	-
LIPO-IRN + TMZ	Completed therapy	84	3	1144.16	62.272	22.998	11.822	1408.81	-	-	-	-	-	2694.4	197030	128065	5788.6	3151.1	949	2540	2268.6	1107.36	843.8	1121.1	1954.6	696.2	-	-	-	-	-	-
LIPO-IRN + TMZ	Tumor > 20%	54		1220.79	238.952	178.744	-	-	-	-	-	-	-	767.4	1531.6	587.6	540.2	1178.1	907.6	900	793.8	1056.36	-	-	-	-	-	-	-	-	-	-
LIPO-IRN + TMZ	Completed therapy	84	3	3359.4	176.068	47.023	297.944	3860.91	-	-	-	-	-	1575.7	1254.6	1036.6	832.6	1023.1	981	1222	1021.6	994.36	794.1	1078.1	670.7	910.7	-	-	-	-	-	-
LIPO-IRN + TMZ	Tumor > 20%	47		1277.19	61.123	1297.25	-	-	-	-	-	-	-	4549.1	1150.4	630.9	1599.2	1355.6	667	991.8	925.4	-	-	-	-	-	-	-	-	-	-	-
LIPO-IRN + TMZ	Found dead	59		204.207	25.815	1.498	-	-	-	-	-	-	-	590.4	978.6	1033	40	893.8	1265.5	983.3	557.8	624.4	-	-	-	-	-	-	-	-	-	-
LIPO-IRN + TMZ	Tumor > 20%	61		200.459	133.508	118.398	3791.64	-	-	-	-	-	-	818	828.6	1156	847.7	1040.8	1040.5	967.3	421.6	573.7	-	-	-	-	-	-	-	-	-	-
LIPO-IRN + TMZ	Completed therapy	84	5	245.952	16.193	9.01	1296.87	2750.32	-	-	-	-	-	579.8	789.5	1065	770.5	971.8	1272.5	1006.3	604.3	554.8	552.8	Skipped Holiday	1000	829.6	-	-	-	-	-	-
LIPO-IRN + TMZ	Tumor > 20%	51		95.58	206.446	719.707	-	-	-	-	-	-	-	779.2	822	686.8	850.7	1143.8	1053.5	696.3	534.6	-	-	-	-	-	-	-	-	-	-	-
LIPO-IRN + TMZ	Completed therapy	84	5	380.835	385.689	220.742	507.648	6053.1	-	-	-	-	-	835.7	684.8	644.3	545.6	1125.5	1073.3	478.4	749.6	418.8	Skipped Holiday	1180	492.8	-	-	-	-	-	-	-
LIPO-IRN + TMZ	Tumor > 20%	26		139.597	2741.62	-	-	-	-	-	-	-	-	689	661.2	531.6	448.3	1145.5	-	-	-	-	-	-	-	-	-	-	-	-	-	-
LIPO-IRN + TMZ + CX-5461	Completed therapy	84	3	3225.36	38.907	41.361	63.199	2778.21	-	-	-	-	-	834.7	891.8	655.9	377.6	959.4	724.7	596.5	667.58	711.9	698.4	1098.2	712.9	580.3	-	-	-	-	-	-
LIPO-IRN + TMZ + CX-5461	Tumor > 20%	75		3497.32	246.026	no volume recorded	94.018	-	-	-	-	-	-	4651.7	8617.8	1042.6	789.7	1205.4	877.5	776.4	626.08	561.3	514.7	779.6	404.4	-	-	-	-	-	-	-
LIPO-IRN + TMZ + CX-5461	Tumor > 20%	72		1257.92	437.672	93.188	2637.79	-	-	-	-	-	-	561.9	1246.2	587.6	643.6	969	689.6	789.9	694.4	665.7	505.2	257.7	-	-	-	-	-	-	-	-
LIPO-IRN + TMZ + CX-5461	Completed therapy	84	11	1994.77	72.708	6.375	21.852	127.731	-	-	-	-	-	15826.2	3683.2	889.7	1253.7	969	892.3	1128.9	660.9	988.6	474.7	427.4	487.7	630	-	-	-	-	-	-
LIPO-IRN + TMZ + CX-5461	Completed therapy	84	16	144.841	25.572	NTF	NTF	185.017	3936.24	-	-	-	-	814	699.9	524.8	198	879.9	809.8	813	635.3	570.6	762	Skipped Holiday	917	662.7	-	-	-	-	-	-
LIPO-IRN + TMZ + CX-5461	Completed therapy	84	24	109.076	NTF	7.435	NTF	10.022	1199.52	3678.89	-	-	-	831.1	1262.6	809.4	1495	1196.9	887.2	790	828.5	847.5	680.7	Skipped Holiday	1090	667.8	-	-	-	-	-	-
LIPO-IRN + TMZ + CX-5461	Completed therapy	84	38	120.044	13.366	NTF	NTF	14.841	100.278	486.494	4940.68	-	-	777.1	797.9	603.4	1024	969.9	867.2	926	589.8	739.1	801.9	Skipped Holiday	1150	654.7	-	-	-	-	-	-
LIPO-IRN + TMZ + CX-5461	Completed therapy	84	12	192.735	79.962	662.902	47.402	1052.62	4802.61	-	-	-	-	819.1	957	522.6	885	1612.9	986.2	1166	574.4	609.3	979.3	Skipped Holiday	1360	993.7	-	-	-	-	-	-
LIPO-IRN + TMZ + CX-5461	Completed therapy	84	12	335.217	NTF	3.546	8.506	113.326	-	-	-	-	-	766.7	718.7	645.4	641.3	1467.5	1113.3	517.5	639.1	373.4	Skipped Holiday	1030	544.7	-	-	-	-	-	-	-
Censored mice
CX-5461	Found dead	13		1058.15	-	-	-	-	-	-	-	-	-	16449	2323.7	1100.3	-	-	-	-	-	-	-	-	-	-	-	-	-	-	-	-
CX-5461	Found dead	6		175.43	-	-	-	-	-	-	-	-	-	431.9	906.8	-	-	-	-	-	-	-	-	-	-	-	-	-	-	-	-	-
CX-5461	Dosed wrong chemo * Mouse Sac'd	10		290.025	-	-	-	-	-	-	-	-	-	1001.2	925.9	-	-	-	-	-	-	-	-	-	-	-	-	-	-	-	-	-
LIPO-IRN + TMZ + CX-5461	moribund	82		2689.7	1341.94	342.961	520.584	1807	-	-	-	-	-	514	1537.2	507.9	614.2	977	872.3	910.9	848.7	1168.6	712.7	446.6	457.4	-	-	-	-	-	-	-

## Sheet: Sup.Fig. 1c, g-k
Supplementary Figure 1c. Cell viability data for the 8 cell lines.
Concentration (uM)	Concentration (log10)	SK-N-SH			RS4-11			IMR-5			KELLY			H2452			BE2-M17			SK-N-FI			CHP-134
10	1	1.14363	1.0269	1.13837	1.10045	1.10282	1.14927	1.0751	1.13125	1.52906	20.5192	19.1888	19.3808	72.22	76.6591	66.8272	52.7593	43.6574	48.8285	75.798	81.1268	75.434	1.55843	1.38684	1.26264
5	0.69897	3.83838	1.02269	2.92821	0.116585	0.108055	0.150708	0.10288	0.17061	0.528547	17.8494	34.1496	13.8886	63.809	73.5707	68.1839	50.084	48.7717	45.1644	80.2295	81.3669	87.7082	0.738323	0.375276	0.25184
2.5	0.39794	17.7975	22.4529	20.3476	0.139334	0.129381	0.203788	0.0900201	0.0985935	0.45353	20.6563	18.032	21.1927	66.8272	75.5278	85.3163	57.6184	60.5463	58.9369	85.6449	89.0405	85.4185	0.441771	0.158594	0.0863669
1.25	0.09691	32.2329	32.0215	30.1639	2.96535	1.60092	11.1571	0.0784461	0.102451	0.688011	27.8457	31.7517	28.5204	81.7892	73.1602	75.7545	72.539	66.9425	64.399	91.4038	88.3579	97.1178	0.555653	0.195281	0.355022
0.625	-0.20412	32.327	34.7831	38.2986	4.35963	4.40323	4.46674	0.242197	0.210904	0.91992	43.1587	39.2726	44.1501	79.4562	88.0311	86.5035	61.7488	76.1418	85.9124	89.5689	90.9831	90.203	0.875898	0.359225	0.617944
0.3125	-0.50515	37.1608	40.0164	37.8238	5.08521	4.60133	4.13025	0.426953	0.267488	1.48319	69.1939	63.2997	57.9474	90.8125	88.0427	95.1316	69.1039	75.9208	73.9906	99.5482	104.065	93.6968	2.24822	1.87332	2.33191
0.15625	-0.80618	46.7451	46.6358	45.7151	10.1282	8.24723	9.05717	0.779317	0.509685	1.91486	75.0913	79.9565	71.2553	85.9965	102.33	97.7587	115.451	75.2427	92.3573	100.56	100.216	101.957	3.63047	2.82641	4.17962
0.078125	-1.10721	66.752	63.0362	65.1715	53.0009	48.5844	49.4678	1.64522	2.1862	3.39033	98.7446	94.8322	95.038	106.676	99.0356	111.247	94.1468	106.602	153.43	112.39	104.388	104.335	32.31	23.5056	25.6785
0.0390625	-1.40824	82.2196	86.3204	85.4775	72.5616	63.0817	74.8573	9.8332	12.2252	14.7449	103.593	78.3299	99.3507	102.819	110.675	95.9356	93.9532	84.2407	91.8813	108.629	107.407	105.371	47.0234	48.0747	50.8457
0.0195312	-1.70927	97.5269	91.7472	91.1883	99.1526	96.4133	87.4533	38.4219	52.7209	38.938	155.007	125.54	120.949	95.0101	114.205	99.8663	86.6978	84.5383	83.5907	106.026	100.791	104.969	84.8601	81.9439	79.9104
		97.1399	106.489	105.105	100.202	91.4305	97.254	102.629	104.75	93.7564	152.427	128.643	154.021	94.9372	113.704	91.1921	98.4465	85.7974	103.027	104.823	107.406	102.778	99.1244	100.31	107.586
Supplementary Figure 1g. 45S pre-rRNA expression levels in CX-5461 treated CHP-134 cells.
	48 h
CX-5461 (uM)	45S									average	stdev	ttest
0	1.01912	1.0624	0.918482	1.03623	1.08024	0.883529	0.999216	0.951891	1.04889	1	0.0679396
0.04	0.89958	0.991252	1.05506	1.08274	1.16045	1.09785	0.828669	0.726416	0.636781	0.942088	0.180729	0.381556
0.1	1.00277	1.15188	1.11264	1.21253	1.36416	1.61107	0.994609	1.00849	0.8902	1.14982	0.222794	0.0715827
0.2	1.14128	1.39538	1.34785	1.19032	1.45533	1.41554	1.04647	0.898465	0.821046	1.19019	0.232502	0.03159
0.5				1.26987	1.41881	1.53122	0.925861	0.919466	0.863859	1.15485	0.288817	0.139924
	72 h
CX-5461 (uM)	45S									average	stdev	ttest
0	1.01912	1.0624	0.918482	1.07359	1.02986	0.896546	0.966415	1.12562	0.907969	1	0.0816179
0.04	1.62525	1.85402	1.79087	0.985628	1.07112	1.09362	0.696107	0.84521	0.783161	1.19389	0.445082	0.216939
0.1	1.06486	1.0502	1.28401	0.711589	0.894476	1.04907	0.835502	1.01446	0.907969	0.979126	0.16429	0.737269
0.2	1.57715	1.61029	1.9417	0.868009	1.11403	1.011	0.727347	0.823999	0.933495	1.17856	0.425104	0.233754
0.5				0.878095	0.960894	1.05881	0.805179	0.772379	0.715677	0.865173	0.127581	0.0259274
Supplementary Figure 1h. 45S pre-rRNA expression levels in CX-5461 treated IMR-5 cells.
	48 h
CX-5461 (uM)	45S									average	stdev	ttest
0	0.946782	1.12592	0.927298	1.04727	1.0842	0.868523	0.985473	1.18008	0.834444	1	0.117598
0.0175	0.669476	0.801683	0.796146	1.13548	1.39794	1.41746	0.904727	0.861877	0.943147	0.991993	0.267377	0.935476
0.05	0.556494	0.626088	0.634828	0.926569	0.993072	1.18097	0.894335	1.10106	0.992327	0.878415	0.222609	0.166707
0.1	0.592316	0.765481	0.935907	1.00461	1.49137	1.45059	1.15313	1.2021	1.52156	1.12412	0.329295	0.302732
0.2	0.630443	0.724189	0.671025	0.798735	0.766198	0.766198	0.912458	1.37347	1.17107	0.868199	0.247682	0.32338
	72 h
CX-5461 (uM)	45S						average	stdev	ttest
0	0.955788	0.92323	1.12098	1.03835	1.08244	0.879214	1	0.0952268
0.0175	0.444862	0.507482	0.551499	0.951068	1.29022	1.29022	0.839226	0.391834	0.351788
0.05	0.800013	0.701296	0.881539	1.02169	1.18999	1.17361	0.961357	0.200499	0.678814
0.1	0.831668	1.00981	0.825924	1.02879	1.51672	1.25784	1.07846	0.266875	0.513002
Supplementary Figure 1i. 45S pre-rRNA expression levels in CHP-134 and KELLY cells.
				average	stdev	p
Kelly 0h	1.00877	1.18313	0.808099	1	0.187668
Kelly 2h	0.216525	0.219547	0.257493	0.231188	0.0228304	0.00214157
Kelly 4h	0.129193	0.123931	0.122224	0.125116	0.00363261	0.00127886
Kelly 24h	0.149436	0.156866	0.186546	0.164283	0.0196351	0.00155246
CHP-134 0h	1.01446	1.0649	0.920643	1	0.0732061
CHP-134 2h	0.853056	0.920643	1.14927	0.974322	0.155229	0.808313
CHP-134 4h	0.831649	0.989003	0.982171	0.934274	0.0889418	0.378978
CHP-134 24h	0.857008	0.905872	1.17885	0.980577	0.173439	0.866855
Supplementary Figure 1j. 18S rRNA expression (y-axis) in CX-5461 treated neuroblastoma cell lines.
	48 h									Average	stdev	ttest
CHP-134 control 48h	0.998856	1.13159	0.869555	1.08243	0.955463	0.962109	0.976777	0.983571	1.03965	1	0.0765898
CHP-134 CX 0.2 uM 48h	2.10188	2.34841	1.96113	1.67513	1.55215	1.68678	1.03486	1.04931	1.04931	1.60655	0.485207	0.00192444
IMR-5 control 48h	0.97386	1.06569	0.960452	0.945527	0.945527	1.10895	0.886176	0.976482	1.13734	1	0.0842155
IMR-5 0.05 uM CX 48h	1.27026	1.3242	1.23552	1.27679	1.34027	1.36843	1.02503	1.03216	1.09101	1.21819	0.133815	0.000769475
Kelly control	0.987046	0.940297	1.07266	0.95879	1.00646	1.03475				1	0.0489061
Kelly 2 uM CX-5461 48h	1.75466	1.57046	1.2668	0.681107	0.690615	0.729992				1.11561	0.480883	0.570967
BE2 48h control	0.952447	0.945868	1.10168	0.967777	0.994985	1.03724				1	0.0599689
BE2 CX 10 uM 48h	0.602783	0.757707	0.558532	1.14558	1.18598	1.18598				0.906094	0.299614	0.468923
SK-N-SH control	0.837668	0.935915	1.22642	0.92057	1.16522	0.914212				1	0.156646
2 uM CX-5461 48h	1.70659	1.8805	1.77906	0.688057	0.774104	0.829664				1.27633	0.565807	0.275759
SK-N-FI control 48h	1.10098	0.906758	0.99226	0.990337	0.856184	1.15348	0.781326	1.14393	1.07475	1	0.131055
SK-N-FI CX 20 uM 48h	0.684026	0.616479	0.656162	0.538117	0.618134	0.635512	0.623731	0.606675	0.632438	0.623475	0.0396955	3.71775e-07
	72 h									Average	stdev	ttest
CHP-134 control 72h	0.998856	1.13159	0.869555	0.949441	0.98976	1.0608	1.03475	1.00646	0.95879	1	0.0902111
CHP-134 CX 0.2 uM 72h	2.05388	2.54621	2.6728	1.45245	1.48296	1.63409	1.0565	1.16416	1.18862	1.97373	0.538663	0.00140553
IMR-5 control 72h	0.948346	0.84293	1.20872	0.938522	1.01288	1.0486				1	0.124268
IMR-5 0.05 uM CX 72h	1.0474	1.08434	1.36303	0.750087	0.910751	0.832273				0.997981	0.218944	0.984715
Kelly control	0.929324	1.12838	0.942296	0.956857	0.905242	1.1379				1	0.104559
Kelly 2 uM CX-5461 72h	1.02877	1.23193	1.07992	0.534542	0.593111	0.553393				0.836944	0.310853	0.251247
BE2 72h control	0.952447	0.945868	1.10168	0.944576	0.977886	1.07754				1	0.0708579
BE2 CX 10 uM 72h	1.05925	0.81963	1.0161	0.837642	0.797969	0.843468				0.895677	0.111966	0.0826347
SK-N-SH control	0.925164	1.05539	1.01944	0.942439	1.0751	0.982461				1	0.0605109
2 uM CX-5461 72h	0.573466	0.636301	0.725869	0.706848	0.668719	0.752348				0.677258	0.0654219	4.71032e-06
SK-N-FI control 72h	0.966886	0.914729	1.11839	1.01695	0.922906	1.06014	1.00437	0.970157	1.02547	1	0.0649895
SK-N-FI 20 uM CX 72h	0.859409	0.813051	0.841723	0.446765	0.527626	0.538713	0.519894	0.635644	0.613991	0.644091	0.155714	1.0039e-05
Supplementary Figure 1k. 28S rRNA expression (y-axis) in CX-5461 treated neuroblastoma cell lines.
	48 h									Average	stdev	ttest
CHP-134 control 48h	1.12824	0.955336	0.916419	0.947947	1.10411	0.947947	0.972469	1.01377	1.01377	1	0.0731619
CHP-134 CX 0.2 uM 48h	1.59927	1.53412	1.54479	2.318	2.03197	2.10363	0.967986	1.03746	0.981498	1.56875	0.506556	0.00420926
IMR-5 control 48h	0.964512	0.95785	1.07764	1.04404	1.00848	0.947486	1.01068	1.04632	0.942998	1	0.0491701
IMR-5 0.05 uM CX 48h	1.08764	0.902004	1.13383	1.03205	1.16919	1.09848	1.21869	1.25295	1.20191	1.12186	0.108092	0.00719579
Kelly control	1.14292	0.947846	0.909234	1.09443	0.946179	0.959387				1	0.0947084
Kelly 2 uM CX-5461 48h	1.53978	1.78105	1.6503	1.01879	0.99782	0.950561				1.32305	0.374411	0.06763
BE2 48h control	0.986185	1.00691	1.00691	1.0185	1.00448	0.977014				1	0.0153433
BE2 CX 10 uM 48h	0.823552	0.742226	0.773745	1.3102	1.33773	1.24814				1.03927	0.286838	0.744667
SK-N-SH control	1.21498	0.895603	0.889417	0.996868	0.904677	1.09845				1	0.132765
2 uM CX-5461 48h	1.64444	1.78707	1.28129	0.989983	1.26179	1.15307				1.35294	0.302845	0.0258412
SK-N-FI control 48h	1.02283	1.02283	0.954336	1.12098	0.955788	0.92323	0.944949	0.991929	1.06312	1	0.0639266
SK-N-FI CX 20 uM 48h	1.4102	1.54318	1.55391	1.07532	1.09033	1.02439	1.1837	1.22545	1.24255	1.261	0.198385	0.00172322
	72 h									Average	stdev	ttest
CHP-134 control 72h	1.12824	0.955336	0.916419	1.02309	0.967903	1.00901	1.07276	0.946925	0.980318	1	0.0735823
CHP-134 CX 0.2 uM 72h	2.16457	2.04781	2.2409	1.94028	1.94028	1.96737	1.33915	1.2846	1.27573	2.0502	0.126868	7.71112e-09
IMR-5 control 72h	0.913633	0.945852	1.14052	1.02283	1.02283	0.954336				1	0.0815644
IMR-5 0.05 uM CX 72h	1.47736	1.78141	1.69704	0.965425	1.14809	0.945557				1.33581	0.367097	0.0535711
Kelly control	1.03716	1.00183	0.961017	0.983899	1.0917	0.924396				1	0.0588024
Kelly 2 uM CX-5461 72h	1.12451	1.15613	1.26514	1.07667	1.06185	0.983899				1.11137	0.0956311	0.0354526
BE2 72h control	0.986185	1.00691	1.00691	0.999984	1.00694	0.993077				1	0.00874475
BE2 CX 10 uM 72h	1.51915	1.55107	1.48789	1.13025	1.14603	1.04004				1.31241	0.230452	0.00777117
SK-N-SH control	0.997015	0.956401	1.04658	0.997015	0.956401	1.04658	0.964512	0.95785	1.07764	1	0.0463993
2 uM CX-5461 72h	1.23601	1.23601	1.02505	1.23601	1.23601	1.02505	1.34059	1.2336	1.45687	1.22502	0.135853	0.000239689
SK-N-FI control 72h	1.01288	1.0486	0.938522	1.00456	1.01155	0.983889	0.976888	0.990524	1.03259	1	0.0324171
SK-N-FI 20 uM CX 72h	1.76353	1.8131	1.63406	1.14068	1.09422	1.04239	0.868299	0.874339	0.93062	1.24014	0.386582	0.0818121

## Sheet: Sup.Fig. 2h
Supplementary Figure 2h. Quantification of the images in Fig. S2F (band depletion assay).
CX-5461 (uM)	TOP2A			Average	stdev		TOP2B			Average	stdev
0	100	100	100	100	0		100	100	100	100	0
0.01	64.4236	83.6492	109.874	85.9824	22.8151		56.8217	114.415	90.4904	87.2422	28.9335
0.05	46.5365	76.8585	48.3205	57.2385	17.0148		41.8989	78.3827	61.3475	60.5431	18.2552
0.1	35.6188	35.0545	54.1533	41.6089	10.8675		32.9538	69.9339	46.7643	49.884	18.6864
0.5	33.7987	31.1713	24.6623	29.8775	4.70361		12.8332	24.8866	27.9828	21.9009	8.00396
1	14.4186	35.6182	17.0756	22.3708	11.5493		7.54441	17.7072	10.1202	11.7906	5.28328
Doxorubicin (uM)	TOP2A			Average	stdev		TOP2B			Average	stdev
0	100	100	100	100	1.38145e-13		100	100	100	100	1.60777e-13
0.1	86.4749	85.8113	118.96	97.0822	18.9499		90.4387	79.4387	87.6961	84.9387	7.77818
0.5	75.855	67.9443	85.6612	76.4868	8.87537		73.6916	37.2144	71.6573	55.453	25.7933
1	73.8247	52.2509	95.7509	73.9421	21.7502		52.2364	42.7947	51.6546	47.5156	6.67627
5	50.5577	24.5608	50.6371	41.9185	15.0323		16.6088	4.38501	18.6451	10.4969	8.64351
10	47.3233	10.8103	31.0178	29.7171	18.2913		2.56566	3.6505	4.31339	3.10808	0.767093

## Sheet: Sup.Fig. 3a, i, j
Supplimentary Figure 3a. Flow cytometry analysis for apoptosis in KELLY and BE(2)-M17 cells.
	KELLY								BE2-M17
CX-5461 (uM)	Annexin V+/PI-			Annexin V+/PI+				CX-5461 (uM)	Annexin V+/PI-			Annexin V+/PI+
0	3.51	5.02	5.1	4.76	2.55	3.21		0	13.6	14.4	15	3.04	3.24	3.21
0.5	9.74	8.25	8.97	32.9	32.2	32.2		0.5	27.4	31	30.2	7.73	8.06	8.73
2	17.4	15.2	18.3	43.3	44	42.1		5	27.1	29.9	26.7	20.7	22.8	27.7
5	15.8	14.5	16.2	54.3	54.8	53.1		10	29.7	30	31	59.9	61	60.1
	Average	stdev	ttest	Average	stdev	ttest			Average	stdev	ttest	Average	stdev	ttest
0	4.54333	0.895786		3.50667	1.13447			0	14.3333	0.702377		3.16333	0.107858
0.5	8.98667	0.74514	0.00272298	32.4333	0.404145	1.99526e-06		0.5	29.5333	1.89033	0.000198707	8.17333	0.509542	7.60312e-05
2	16.9667	1.59478	0.000298752	43.1333	0.960902	1.31683e-06		5	27.9	1.74356	0.000235549	23.7333	3.59212	0.000581112
5	15.5	0.888819	0.000113926	54.0667	0.873689	4.28124e-07		10	30.2333	0.680686	9.46669e-06	60.3333	0.585947	7.86152e-09
Supplimentary Figure 3i. Quantification of flow cytometry data showing γ-H2AX levels in MYCN knockdown cells.
γ-H2AX-high cells
	Rep 1	Rep 2	Rep 3	average	stdev	ttest
ctrl	29.5	27.7	25.3	27.5	2.10713
ctrl+CX	50.5	48.9	49.9	49.7667	0.80829
7035	21.5	21	20.5	21	0.5
7035+CX	26.9	27.9	28	27.6	0.608276	2.87829e-06
7037	19.8	15.9	14.8	16.8333	2.62742
7037+CX	23.8	23.8	29.5	25.7	3.2909	0.000250891
5807	18.8	18.5	18.6	18.6333	0.152753
5807+CX	36.4	40.2	36.6	37.7333	2.13854	0.000803078
Supplimentary Figure 3j. qPCR for TOP2A and TOP2B expression in MYCN knockdown cells.
	MYCN			TOP2A			TOP2B
-ctrl 6d	0.971191	1.0776	0.951204	0.981586	1.0162	1.00221	1.02324	0.988382	0.988382
sh7035 6d	0.639269	0.694715	0.749757	0.829236	0.86445	0.800989	0.800963	0.812144	0.864421
sh7037 6d	0.386309	0.414036	0.39717	0.754288	0.7136	0.65211	0.71854	0.713577	0.698891
sh5807 6d	0.646697	0.590972	0.590972	0.905333	0.905333	0.850581	0.838843	0.782669	0.827295
	average	stdev	ttest	average	stdev	ttest	average	stdev	ttest
-ctrl 6d	1	0.0679462		1	0.0174134		1	0.0201237
sh7035 6d	0.69458	0.0552441	0.00378705	0.831558	0.0317941	0.001294	0.825843	0.0338748	0.00156434
sh7037 6d	0.399172	0.0139713	0.000115022	0.706666	0.0514407	0.000727009	0.710336	0.0102173	2.424e-05
sh5807 6d	0.609547	0.0321728	0.000845363	0.887082	0.0316111	0.00562	0.816269	0.0296661	0.000889486

## Sheet: Sup.Fig. 4d-f
Supplimentary Figure 4d. qPCR for 45S pre-rRNA expression levels KELLY cells with TOP2A or TOP2B knockdown.
							Average	stdev	ttest
Control shRNA	1.05539	0.925164	1.01944	0.990636	1.02557	0.983793	1	0.0448355
sh2A-69079	0.973406	1.05053	1.12593	0.810243	0.804646	0.815879	0.930105	0.139912	0.27094
sh2A-86220	1.04568	1.02416	1.09009	0.812117	0.945901	0.87646	0.965736	0.106988	0.485947
sh2B-02560	0.869212	0.951174	0.893649	0.695647	0.862399	0.761242	0.838887	0.093409	0.00343558
sh2B-55958	1.12333	1.06273	1.09261	0.773654	0.7473	0.726866	0.921083	0.189761	0.344876
sh2B-90242	0.65874	0.59369	0.672581	0.611219	0.726866	0.706989	0.661681	0.052151	2.81012e-07
Supplimentary Figure 4e. Viability of TOP2A and TOP2B knockdown KELLY cells treated with CX-5461, doxorubicin, etoposide, or cisplatin.
CX-5461 (uM)	ctrl									2A-69079									2A-86220
0	1.00235	0.983943	1.01371	0.971693	1.00663	1.02168	1.00779	0.992206	1	0.940864	1.02594	1.03319	1.03819	0.960701	1.00111	1.02089	0.971649	1.00746	1.01839	1.01414	0.967472	0.984376	1.02832	0.987306	0.978471	0.988683	1.03285
0.1	0.818277	0.836684	0.707833	0.807973	0.814094	0.848011	0.670824	0.79735	0.79735	0.839349	0.834998	0.823397	0.988653	0.933579	0.911993	0.857369	0.792855	0.881331	0.937002	0.90306	0.910003	0.924989	0.944696	0.948957	0.841844	0.820315	0.777256
0.2	0.651044	0.632637	0.536684	0.644254	0.681996	0.678171	0.619382	0.582749	0.624318	0.666291	0.680309	0.654206	0.893173	0.851937	0.740406	0.721232	0.683314	0.707013	0.799691	0.763435	0.709051	0.803285	0.832579	0.805149	0.675131	0.677339	0.649738
0.4	0.308747	0.249217	0.266449	0.385923	0.345886	0.346141	0.397246	0.353339	0.33723	0.397035	0.40912	0.403319	0.716052	0.7119	0.638838	0.512683	0.524269	0.518476	0.497686	0.539342	0.453716	0.535109	0.520195	0.545495	0.426994	0.42313	0.444383
0.6	0.127023	0.0968668	0.093342	0.242095	0.198742	0.198487	0.26994	0.211743	0.195116	0.252981	0.235095	0.246697	0.519557	0.540037	0.494373	0.373914	0.339946	0.356008	0.240807	0.231551	0.235022	0.346028	0.343098	0.372392	0.298924	0.302788	0.330389
0.8	0.107441	0.0992167	0.0690601	0.161255	0.135753	0.126828	0.200312	0.141335	0.145492	0.1505	0.161134	0.152433	0.4	0.420756	0.397232	0.246204	0.241201	0.24752	0.0942402	0.106197	0.112754	0.193964	0.197958	0.246693	0.202595	0.217775	0.245929
CX-5461 (uM)	2B-02560									2B-55958									2B-90242
0	1.00341	1.02002	0.976576	0.978838	1.02161	0.999552	0.935624	1.03629	1.02808	0.901125	1.04651	1.05237	0.98885	0.997482	1.01367	0.979483	1.03693	0.983586	0.976763	0.977752	1.04548	0.951452	0.983632	1.06492	0.988562	1.01091	1.00052
0.1	0.967632	0.936968	0.950383	0.912123	0.992557	0.995786	0.919505	1.00436	0.991586	0.966582	1.01964	1.05684	0.950004	0.973743	0.883104	0.81842	0.836886	0.815684	1.03659	1.01681	1.02868	0.867672	0.901517	0.933974	0.952046	0.903882	0.912697
0.2	0.821337	0.877555	0.842419	0.887374	0.958662	0.95382	0.870539	0.958739	0.979724	0.92593	0.980707	1.0031	0.955939	0.922759	0.903066	0.737034	0.732931	0.743873	0.969842	0.883322	0.861569	0.855743	0.816904	0.79693	0.835257	0.889087	0.812277
0.4	0.627768	0.620741	0.591993	0.759595	0.80425	0.762016	0.74706	0.754663	0.778994	0.761254	0.826711	0.80294	0.739052	0.722057	0.707221	0.480223	0.436453	0.462784	0.654417	0.664799	0.639585	0.60995	0.646847	0.644627	0.593809	0.632529	0.636936
0.6	0.390758	0.354344	0.35115	0.682927	0.59523	0.616481	0.60807	0.598946	0.537206	0.458085	0.50356	0.48978	0.530528	0.507328	0.534844	0.293172	0.253163	0.274365	0.429466	0.364206	0.415623	0.42519	0.44766	0.477344	0.431689	0.432634	0.485205
0.8	0.293015	0.287266	0.266184	0.540621	0.444853	0.447005	0.442924	0.383009	0.364761	0.274805	0.315113	0.298921	0.399155	0.388364	0.366244	0.202211	0.190585	0.206999	0.268293	0.266809	0.283125	0.303126	0.308119	0.359719	0.319307	0.326863	0.345435
	ctrl			2A-69079			2A-86220			2B-02560			2B-55958			2B-90242
CX-5461 (uM)	Average	stdev		Average	stdev	ttest	Average	stdev	ttest	Average	stdev	ttest	Average	stdev	ttest	Average	stdev	ttest
0	1	0.0153617		1	0.0345905		1	0.0236475		1	0.0318709		1	0.0461698		1	0.0356946
0.1	0.788711	0.059472		0.873725	0.0615783	0.00885575	0.889791	0.061601	0.0027147	0.963433	0.0350234	1.08154e-06	0.924545	0.08937	0.00158591	0.950429	0.0623063	3.74285e-05
0.2	0.627915	0.0457212		0.733098	0.0840936	0.00455164	0.746155	0.0687667	0.000555802	0.905575	0.0579858	5.0129e-09	0.878371	0.109606	1.00603e-05	0.857881	0.052631	3.1776e-08
0.4	0.332242	0.0496619		0.536855	0.126457	0.000350114	0.487339	0.0503674	6.35413e-06	0.716342	0.0794274	1.43572e-09	0.659855	0.154917	1.71281e-05	0.635944	0.0219233	1.40153e-11
0.6	0.181484	0.0623313		0.373179	0.119827	0.000601455	0.300111	0.0531039	0.000500272	0.526123	0.126549	1.69408e-06	0.427203	0.11779	4.55639e-05	0.434335	0.0353564	1.23775e-08
0.8	0.131855	0.0378674		0.268553	0.110483	0.00289347	0.179789	0.0597629	0.0590375	0.385515	0.0918841	9.74196e-07	0.2936	0.0811691	5.69636e-05	0.308977	0.0325331	1.14534e-08
Doxorubicin (nM)	ctrl									2A-69079									2A-86220
0	0.994035	1.01558	0.990386	0.934481	0.996957	1.06856	0.951058	1.00081	1.04813	0.998036	0.981967	1.02	1.00977	0.997651	0.992576	0.961419	1.01592	1.02266	1.00723	1.00747	0.985294	0.991073	1.01582	0.993111	1.01565	0.99425	0.990098
15	0.772602	0.844294	0.833346	0.844618	0.980411	0.925067	0.838421	0.874746	0.839031	0.931215	0.9434	0.960809	0.99906	0.966638	1.03064	0.979053	0.944106	0.987389	1.01153	0.970269	0.996979	1.03677	1.01669	1.02979	0.947934	0.977641	0.974446
30	0.533158	0.579422	0.586015	0.687999	0.68914	0.719951	0.476394	0.516077	0.489825	0.877918	0.862518	0.905772	0.98299	0.973123	1.00611	0.916854	0.923587	0.942182	0.932827	0.941532	0.899917	0.935474	0.894722	0.947118	0.809625	0.812819	0.786946
45	0.457346	0.407079	0.410964	0.371339	0.400723	0.400152	0.307591	0.31339	0.325295	0.720707	0.72834	0.766371	0.893619	0.915609	0.863735	0.75334	0.726408	0.730897	0.765531	0.740252	0.771374	0.782942	0.757035	0.745973	0.560796	0.545784	0.512244
60	0.275349	0.284531	0.283237	0.228699	0.222994	0.22499	0.182438	0.190069	0.216321	0.639718	0.628469	0.600187	0.692886	0.676252	0.65539	0.574757	0.516405	0.50871	0.607178	0.580587	0.582138	0.51339	0.527072	0.49738	0.392462	0.344868	0.347423
75	0.162337	0.169871	0.181997	0.135983	0.150533	0.146824	0.124746	0.12963	0.141534	0.450609	0.447262	0.455296	0.511324	0.478339	0.487642	0.320829	0.349364	0.326921	0.386462	0.388251	0.370484	0.348632	0.340481	0.332331	0.226682	0.241376	0.209434
Doxorubicin (nM)	2B-02560									2B-55958									2B-90242
0	1.01833	1.01934	0.962324	0.983436	0.985645	1.03092	1.00493	1.02088	0.974195	0.996851	1.00891	0.994234	1.03683	0.981994	0.981172	1.04592	0.971233	0.98285	1.0127	1.00444	0.982863	0.990162	0.985429	1.02441	1.03101	0.987529	0.981463
15	0.795055	0.763519	0.765537	0.969633	0.998068	0.993374	0.862279	0.947231	0.876776	0.899467	0.887258	0.88813	0.949639	0.941139	0.95951	0.895884	0.904514	0.858708	0.788292	0.837263	0.812871	1.0155	0.986265	0.972622	0.89518	0.879002	0.89754
30	0.569254	0.563956	0.528131	0.868869	0.926567	0.907242	0.606263	0.701653	0.683386	0.705136	0.693217	0.690601	0.863541	0.892332	0.910977	0.555986	0.493583	0.541381	0.566139	0.595972	0.528051	0.800557	0.791647	0.776891	0.584092	0.571958	0.571284
45	0.439072	0.461526	0.417627	0.680317	0.714273	0.703782	0.398956	0.407075	0.407654	0.545107	0.576211	0.574612	0.617859	0.631295	0.616488	0.320978	0.289113	0.300398	0.449434	0.438176	0.423729	0.615963	0.595916	0.587842	0.409842	0.365689	0.36333
60	0.363384	0.337903	0.315449	0.497837	0.536487	0.540352	0.295738	0.278631	0.273703	0.395397	0.446705	0.390601	0.42455	0.403437	0.400969	0.219407	0.203474	0.20281	0.359372	0.34211	0.33029	0.382088	0.380139	0.384037	0.245366	0.228514	0.233906
75	0.211	0.212514	0.175175	0.392933	0.399006	0.40646	0.125544	0.116556	0.111047	0.288421	0.306153	0.279845	0.275386	0.275112	0.275112	0.0793317	0.101239	0.0889577	0.236663	0.21152	0.228407	0.25652	0.270998	0.276009	0.099427	0.110212	0.109201
	ctrl			2A-69079			2A-86220			2B-02560			2B-55958			2B-90242
Doxorubicin (nM)	Average	stdev		Average	stdev	ttest	Average	stdev	ttest	Average	stdev	ttest	Average	stdev	ttest	Average	stdev	ttest
0	1	0.0419609		1	0.0198131		1	0.0116073		1	0.024218		1	0.0259522		1	0.0188416
15	0.861393	0.0598642		0.971367	0.0313586	0.000166176	0.995783	0.0300996	1.79368e-05	0.885719	0.0956969	0.527109	0.909361	0.0334574	0.0521033	0.898282	0.0794552	0.282397
30	0.586442	0.0921756		0.932339	0.0482526	2.84891e-08	0.884553	0.0639441	5.80295e-07	0.706147	0.15679	0.0658468	0.705195	0.156794	0.0678095	0.642955	0.111714	0.25891
45	0.377098	0.051456		0.788781	0.0790419	5.74937e-10	0.686881	0.111869	1.17074e-06	0.514476	0.140276	0.0139931	0.496896	0.147642	0.0353405	0.472213	0.100286	0.0222156
60	0.234292	0.0384353		0.610308	0.0660503	9.71648e-11	0.488055	0.102025	3.08811e-06	0.382165	0.111206	0.00167439	0.343039	0.102363	0.00877263	0.320647	0.0662058	0.00378516
75	0.149273	0.0190307		0.425287	0.0728708	7.23181e-09	0.316015	0.0706994	4.02846e-06	0.238915	0.126064	0.0510199	0.21884	0.0973904	0.0516284	0.199884	0.0730731	0.061514
Etoposide (uM)	ctrl									2A-69079									2A-86220
0	0.993733	1.00217	1.0041	1.02785	1.00833	0.963815	0.94061	1.03709	1.0223	1.0131	0.981126	1.00577	1.07415	0.969288	0.956562	1.00851	0.989368	1.00213	0.997314	0.991821	1.01086	0.99891	0.98965	1.01144	1.01557	0.99776	0.986674
0.3	0.858153	0.891777	0.893102	0.900035	0.909146	0.858122	0.846481	0.941282	0.893545	1.01887	1.01169	0.989859	1.03903	1.05124	1.02452	1.00978	1.00149	0.975973	0.932859	1.00501	1.00098	1.02397	1.03105	1.10105	0.99944	0.970885	0.985666
0.6	0.608083	0.659422	0.653517	0.711819	0.70479	0.715203	0.732183	0.753026	0.71134	0.975774	0.976337	0.951124	0.949181	0.986341	1.02121	0.940251	0.948862	0.951414	0.955076	0.906246	0.895015	0.971945	0.973307	0.953151	0.946697	0.934938	0.893617
0.9	0.470333	0.465633	0.470092	0.4731	0.511888	0.519177	0.490475	0.545271	0.521067	0.928025	0.938448	0.88746	0.914312	0.932892	0.912785	0.914416	0.907718	0.870083	0.852655	0.811638	0.786734	0.871436	0.886417	0.828673	0.800896	0.792833	0.790482
1.2	0.354035	0.342586	0.330896	0.331742	0.348924	0.351007	0.370462	0.368108	0.363402	0.842387	0.802667	0.858303	0.866972	0.827776	0.816578	0.798639	0.77727	0.733255	0.692859	0.700916	0.680895	0.787816	0.799255	0.791356	0.626876	0.602352	0.601008
1.5	0.276785	0.27341	0.274736	0.253775	0.262756	0.261194	0.260197	0.251457	0.254482	0.70731	0.71393	0.701113	0.77051	0.779418	0.738695	0.627684	0.590687	0.587497	0.545025	0.526836	0.554425	0.678645	0.721164	0.749192	0.454199	0.454871	0.431019
Etoposide (uM)	2B-02560									2B-55958									2B-90242
0	1.03421	1.03728	0.92851	0.979424	1.02521	0.99537	1.00466	0.996716	0.998623	0.988655	1.0417	0.969649	0.950349	0.992759	1.05689	0.940699	1.07216	0.987141	0.981791	0.996075	1.02213	1.0132	0.971954	1.01485	0.975297	0.997941	1.02676
0.3	0.841286	0.815375	0.761245	0.867798	1.02289	0.959362	0.920136	0.966847	0.963987	0.89613	0.920735	0.853845	0.918542	0.943367	0.877683	0.889763	0.805119	0.890137	0.822931	0.843199	0.846094	0.829366	0.769974	0.776337	0.941331	0.915942	0.906336
0.6	0.62143	0.605524	0.556781	0.701389	0.835134	0.827418	0.789217	0.856265	0.85277	0.697525	0.718446	0.663343	0.766486	0.749935	0.723817	0.665793	0.67628	0.71186	0.627976	0.621992	0.622957	0.701626	0.653311	0.602875	0.748856	0.773559	0.723811
0.9	0.476484	0.45006	0.453908	0.598508	0.629887	0.648148	0.626205	0.640822	0.654168	0.554317	0.563746	0.55417	0.614171	0.624515	0.591673	0.516729	0.515605	0.504744	0.502123	0.524707	0.462553	0.50601	0.451332	0.417629	0.609561	0.602356	0.557411
1.2	0.39516	0.383616	0.381563	0.470422	0.510545	0.507459	0.454931	0.488296	0.47495	0.445438	0.448384	0.453099	0.435221	0.391259	0.384536	0.434332	0.422722	0.377403	0.400206	0.397697	0.432634	0.355173	0.325477	0.315343	0.463747	0.409538	0.407823
1.5	0.319737	0.309475	0.279716	0.352623	0.391461	0.394547	0.351975	0.347209	0.355789	0.338916	0.344809	0.34142	0.26196	0.254202	0.269718	0.287516	0.274407	0.271411	0.343263	0.294428	0.335928	0.209286	0.206222	0.200801	0.323765	0.289456	0.290828
	ctrl			2A-69079			2A-86220			2B-02560			2B-55958			2B-90242
Etoposide (uM)	Average	stdev		Average	stdev	ttest	Average	stdev	ttest	Average	stdev	ttest	Average	stdev	ttest	Average	stdev	ttest
0	1	0.0308538		1	0.0336884		1	0.0103454		1	0.0331388		1	0.0466793		1	0.0204595
0.3	0.88796	0.0296001		1.01361	0.0233315	2.74303e-08	1.00566	0.0461655	8.193e-06	0.902103	0.0854788	0.645377	0.888369	0.0407503	0.98089	0.850168	0.0601182	0.110037
0.6	0.694376	0.0451956		0.966722	0.0258195	3.85967e-11	0.936666	0.0312545	4.95494e-10	0.738436	0.118601	0.313148	0.708165	0.0361329	0.484966	0.675218	0.0629102	0.46887
0.9	0.496337	0.0288351		0.911793	0.0217422	1.88217e-16	0.82464	0.0373423	4.93697e-13	0.575354	0.0881161	0.0211111	0.559963	0.0434118	0.0021021	0.514854	0.0661415	0.452599
1.2	0.35124	0.0145089		0.813761	0.0418386	8.64491e-16	0.698148	0.0798256	7.78592e-10	0.451882	0.0519178	3.98053e-05	0.421377	0.0293128	8.27323e-06	0.389737	0.0488213	0.0375602
1.5	0.263199	0.00960366		0.690761	0.0725365	7.22532e-12	0.568375	0.12013	1.07737e-06	0.344726	0.0370864	9.04931e-06	0.293818	0.0370533	0.0289353	0.277109	0.0571197	0.481651
Cisplatin (uM)	ctrl									2A-69079									2A-86220
0	0.939849	0.96719	1.09296	1.01748	0.973932	1.00859	1.00831	0.973995	1.01769	1.00412	1.00152	0.994361	1.05381	0.959997	0.986198	1.01186	1.01432	0.973819	0.984205	0.996051	1.01974	1.02469	0.959968	1.01534	1.06572	0.980011	0.954272
0.15	0.753085	0.851514	0.773275	0.845071	0.867511	0.87973	0.822252	0.826005	0.799732	0.792647	0.838521	0.883418	0.83718	0.843263	0.783375	0.894661	0.871344	0.863674	0.85538	0.890918	0.885884	0.87463	0.880863	0.850419	0.894852	0.876232	0.896495
0.3	0.681997	0.797672	0.747196	0.718655	0.746427	0.72732	0.735925	0.726542	0.741555	0.669667	0.732133	0.737664	0.726061	0.706878	0.697286	0.767335	0.766414	0.749233	0.750247	0.756762	0.754985	0.811346	0.753096	0.778026	0.829956	0.760953	0.802026
0.6	0.529725	0.621425	0.586091	0.540028	0.564467	0.556913	0.595174	0.58874	0.617158	0.519683	0.585403	0.636157	0.581956	0.570727	0.488849	0.647372	0.637247	0.608713	0.583514	0.562784	0.608687	0.628206	0.595366	0.620296	0.712212	0.657448	0.680723
0.9	0.438446	0.466209	0.466209	0.442494	0.458935	0.451603	0.46622	0.480161	0.505362	0.373278	0.402885	0.43184	0.45446	0.466157	0.413288	0.45224	0.441195	0.453467	0.410267	0.437512	0.438993	0.511946	0.497083	0.534239	0.541347	0.516703	0.538061
1.2	0.338755	0.340858	0.324874	0.358513	0.331186	0.344072	0.309383	0.286327	0.308043	0.246394	0.290966	0.292593	0.30287	0.300062	0.290003	0.331049	0.329515	0.344549	0.279368	0.305133	0.302468	0.398322	0.3837	0.386816	0.405805	0.38609	0.431544
Cisplatin (uM)	2B-02560									2B-55958									2B-90242
0	0.947309	0.993	1.05969	0.988921	0.964399	1.04668	1.02078	1.00631	0.972918	0.98894	1.02533	0.98573	1.01818	0.996735	0.985085	1.00992	1.00451	0.985569	1.02353	0.990794	0.98568	0.979062	0.994119	1.02682	1.00415	1.00378	0.992071
0.15	0.825844	0.821587	0.834642	0.752415	0.780382	0.815443	0.834632	0.82851	0.8491	0.804852	0.836158	0.797895	0.83629	0.814844	0.854823	0.866899	0.861873	0.787656	0.856461	0.84896	0.867371	0.792503	0.770389	0.78521	0.742134	0.756859	0.726655
0.3	0.734462	0.722543	0.716299	0.682091	0.664663	0.698304	0.69245	0.71777	0.7225	0.692205	0.736889	0.624777	0.740182	0.724296	0.687494	0.733539	0.69991	0.650818	0.717695	0.686328	0.706444	0.657936	0.665464	0.671816	0.602441	0.631513	0.634911
0.6	0.575821	0.550279	0.502318	0.522394	0.497061	0.574073	0.580319	0.599796	0.553608	0.557617	0.576882	0.487246	0.565705	0.551672	0.50428	0.58008	0.52635	0.505476	0.567678	0.524719	0.568019	0.471612	0.496079	0.498432	0.487289	0.466902	0.500881
0.9	0.431085	0.414341	0.381137	0.438492	0.448828	0.451868	0.430903	0.473753	0.455945	0.442026	0.422494	0.379682	0.394669	0.41585	0.388845	0.431645	0.456771	0.429326	0.441868	0.396522	0.413229	0.369275	0.384097	0.335398	0.376668	0.370627	0.387616
1.2	0.31331	0.289755	0.272727	0.279808	0.288725	0.300074	0.274532	0.288722	0.30013	0.290849	0.290314	0.27426	0.334569	0.319478	0.323184	0.291328	0.250354	0.258085	0.310263	0.291851	0.303785	0.244824	0.25	0.26788	0.224138	0.207903	0.190914
	ctrl			2A-69079			2A-86220			2B-02560			2B-55958			2B-90242
Cisplatin (uM)	Average	stdev		Average	stdev	ttest	Average	stdev	ttest	Average	stdev	ttest	Average	stdev	ttest	Average	stdev	ttest
0	1	0.0439513		1	0.0268516		1	0.0351991		1	0.0373538		1	0.0152407		1	0.0163167
0.15	0.824242	0.0424228		0.845343	0.0381256	0.283471	0.878408	0.0163883	0.00253942	0.81584	0.0303864	0.635606	0.829032	0.0290441	0.783422	0.79406	0.0518979	0.195556
0.3	0.735921	0.0305172		0.728075	0.0323654	0.603961	0.777489	0.0296819	0.00982472	0.705676	0.0227016	0.0297619	0.698901	0.0402713	0.0430152	0.663839	0.0370372	0.000359011
0.6	0.577747	0.0321993		0.586234	0.0542102	0.691692	0.627693	0.0480459	0.019711	0.55063	0.036216	0.112627	0.539479	0.0344759	0.0270428	0.509068	0.0373488	0.000710169
0.9	0.46396	0.020253		0.43209	0.0301501	0.0181089	0.491795	0.0497914	0.139862	0.436261	0.0268658	0.0251544	0.417923	0.025696	0.000649062	0.386145	0.0298813	7.77727e-06
1.2	0.32689	0.0222505		0.303111	0.0292638	0.0701526	0.364361	0.0539645	0.0720901	0.289754	0.0131896	0.000542502	0.292491	0.0290287	0.0122844	0.254617	0.0423713	0.000341394
Supplimentary Figure 4f. Summarized data from all decatenation assays for the four drugs indicated, for both TOP2A and TOP2B assays.
Please see raw data for Fig. 4k.

## Sheet: Sup.Fig. 6m
Supplementary Figure 6m. Synergy validation with MTS assays for CX-5461 in combination with AZD6738, AZD1390, or SN-38.
CHP-134
	Rep 1	Rep 2	Rep 3	Rep 4	Average	stdev	ttest			Rep 1	Rep 2	Rep 3	Rep 4	Average	stdev	ttest			Rep 1	Rep 2	Rep 3	Rep 4	Average	stdev	ttest
DMSO	1.16135	0.917616	0.98899	0.932043	1	0.111894	7.0606e-06		DMSO	1.09705	0.999826	0.919965	0.98316	1	0.0732749	4.66631e-07		DMSO	1.01285	0.995568	0.996898	1.00576	1.00277	0.00810215	0.000136731
CX-5461	0.842445	0.884966	1.03834	1.15148	0.979309	0.142315	3.0299e-05		CX-5461	0.917882	1.05608	0.869271	0.903993	0.936806	0.0821	1.42811e-06		CX-5461	0.952581	0.94682	0.988921	0.963217	0.962885	0.0186388	0.00260385
AZD1390	1.15072	1.12263	1.01557	0.990509	1.06986	0.0786711	6.88214e-07		AZD6738	0.81441	0.865104	0.881076	0.744965	0.826389	0.0612723	6.51612e-07		SN-38	0.952138	0.910481	0.981387	0.931753	0.94394	0.0302079	0.0221916
CX+AZD1390	0.150721	0.124905	0.17426	0.200076	0.162491	0.0321577			CX+AZD6738	0.162326	0.143576	0.165799	0.143576	0.153819	0.0119123			CX+SN-38	0.911367	0.894084	0.848881	0.873698	0.882008	0.0269211
IMR-5
	Rep 1	Rep 2	Rep 3	Rep 4	Average	stdev	ttest			Rep 1	Rep 2	Rep 3	Rep 4	Average	stdev	ttest			Rep 1	Rep 2	Rep 3	Rep 4	Average	stdev	ttest
DMSO	1.08444	1.03919	0.954926	0.921442	1	0.0749878	2.17532e-06		DMSO	1.02714	1.00754	1.01501	0.950315	1	0.0340934	4.60254e-07		DMSO	1.04795	1.04476	1.01293	0.970641	1.01907	0.0359493	3.01269e-07
CX-5461	0.944991	1.08702	0.873609	0.802594	0.927054	0.12146	4.77607e-05		CX-5461	0.715496	0.867273	0.934764	0.781121	0.824664	0.0961788	0.00018855		CX-5461	0.868325	0.808981	0.830581	0.77101	0.819724	0.0406953	4.78929e-06
AZD1390	0.937632	1.13228	0.966332	0.809585	0.961457	0.132711	5.70456e-05		AZD6738	0.697768	0.922634	0.821243	0.700879	0.785631	0.107921	0.000554435		SN-38	0.785562	0.664374	0.691204	0.70621	0.711837	0.0521073	7.1745e-05
CX+AZD1390	0.276791	0.320578	0.239628	0.258026	0.273756	0.0347065			CX+AZD6738	0.376487	0.422518	0.448643	0.363735	0.402846	0.0396182			CX+SN-38	0.441552	0.365156	0.431775	0.410857	0.412335	0.0339589
KELLY
	Rep 1	Rep 2	Rep 3	Rep 4	Average	stdev	ttest			Rep 1	Rep 2	Rep 3	Rep 4	Average	stdev	ttest			Rep 1	Rep 2	Rep 3	Rep 4	Average	stdev	ttest
DMSO	0.948801	1.09216	0.933711	1.02533	1	0.0733722	1.04638e-06		DMSO	0.977353	1.02689	1.00354	0.992215	1	0.0208906	3.50207e-08		DMSO	0.98566	1.01358	1.00981	1.00226	1.00283	0.0123764	7.95872e-09
CX-5461	0.776341	0.940178	0.843169	0.814066	0.843438	0.0700558	3.23734e-06		CX-5461	0.753362	0.878981	0.828379	0.692144	0.788217	0.0822515	0.000131229		CX-5461	0.969057	0.915472	0.94717	0.867925	0.924906	0.043897	4.32303e-06
AZD1390	0.889518	0.976826	0.891673	0.889518	0.911884	0.0433066	1.2155e-07		AZD6738	0.723638	0.884996	0.835456	0.712668	0.78919	0.0846014	0.000149354		SN-38	0.744151	0.77434	0.811321	0.74717	0.769245	0.0311627	2.05078e-05
CX+AZD1390	0.249259	0.256804	0.235247	0.272972	0.25357	0.0157188			CX+AZD6738	0.386412	0.40092	0.431706	0.441614	0.415163	0.0258378			CX+SN-38	0.563019	0.550943	0.550189	0.582642	0.561698	0.0151493
BE2-M17
	Rep 1	Rep 2	Rep 3	Rep 4	Average	stdev	ttest			Rep 1	Rep 2	Rep 3	Rep 4	Average	stdev	ttest			Rep 1	Rep 2	Rep 3	Rep 4	Average	stdev	ttest
DMSO	1.01244	0.996238	0.976562	1.01476	1	0.0176639	2.72559e-08		DMSO	1.03725	0.998654	1.00224	0.961852	1	0.0308205	8.17891e-07		DMSO	0.974716	1.05562	1.06984	0.961596	1.01544	0.0551706	9.08942e-07
CX-5461	0.922164	0.899016	0.925637	0.975405	0.930556	0.0321498	3.0503e-07		CX-5461	0.964844	0.986087	0.879572	0.83559	0.916523	0.0709217	6.23684e-05		CX-5461	0.865382	0.877409	0.894902	0.797595	0.858822	0.0425796	1.66489e-06
AZD1390	0.91985	0.88397	0.868924	0.889757	0.890625	0.0213703	1.45108e-07		AZD6738	0.928641	0.956167	0.8691	0.915476	0.917346	0.0363585	4.18731e-06		SN-38	0.96269	0.925516	0.899276	0.971436	0.939729	0.0335213	3.81022e-07
CX+AZD1390	0.454572	0.409433	0.439525	0.399016	0.425637	0.0258286			CX+AZD6738	0.498392	0.543272	0.570499	0.507667	0.529957	0.0332372			CX+SN-38	0.261856	0.31215	0.327457	0.360257	0.31543	0.0409676

[truncated: 1 more sheets: Fig. S7a-c, g, h]
